# Supplementary material for: Comparative analysis of ear-hole closure identifies epimorphic regeneration as a discrete trait in mammals
Source: Nat Commun. 2016 Apr 25;7:11164. doi: 10.1038/ncomms11164 (PMC4848467; doi:10.1038/ncomms11164)
Supplement: Supplementary Data 1 — RNA-seq data. Gene expression changes relative to D0 for Acomys and Mus. [file ncomms11164-s2.xlsx]

## Sheet: Acomys_Mus_FoldChanges (without
Supplementary Data 1: Gene expression changes relative to D0 for Acomys and Mus
Query_ID (Mus)	Gene ID (Mus)	Sequence ID (Acomys)	Bit Score	Gene Description	Mus D5	Acomys D5	Mus D10	Acomys D10	Mus D15	Acomys D15	Mus D20	Acomys D20	Cluster
uc007cyj.1	1136	comp465253_c1	21940	Hmcn1	1.7581	0.571361	3.30356	1.28813	3.66434	1.90841	3.76365	1.51749	1
uc009izh.2	27009	comp462840_c4	14080	Dchs1	0.887208	0.188011	2.18681	1.53548	2.42319	1.90191	2.39021	1.84594	5
uc008syr.1	19555	comp465123_c19	13780	Svep1	1.56073	0.425944	1.50741	0.0401295	1.42614	-0.364018	1.59917	-0.546103	5
uc009lon.2	28100	comp464560_c11	13010	Fat1	-0.0279569	0.317705	0.302627	0.55137	0.279059	0.936826	0.307636	0.98247	6
uc008doe.2	13021	comp465219_c9	12370	Birc6	-0.07393	0.197837	-0.0344308	0.126459	-0.0236305	0.0375865	-0.0206945	0.000626331	12
uc007xdt.1	10190	comp464873_c14	12110	Celsr1	-0.350934	0.107605	-0.606668	-0.269923	-0.514726	-0.476634	-0.233992	-0.424982	12
uc008qyy.1	18690	comp464454_c1	12110	Celsr2	0.452128	-0.0314629	0.247274	-0.180888	-0.00041465	-0.461358	0.0529027	-0.242987	6
uc009fsj.2	25377	comp464888_c5	11870	Megf8	1.06426	0.123306	1.16722	0.661539	1.12847	0.922937	1.073	0.659313	5
uc008ezn.1	13543	comp465172_c16	11550	Fbn2	2.8749	-0.571605	4.56406	1.76009	4.76356	2.56539	4.42677	2.89422	1
uc007ejw.1	1702	comp465232_c29	11070	Utrn	-1.01828	-0.938664	-0.756287	-0.495461	-0.572939	-0.582278	-0.284097	-0.74779	13
uc008env.2	13359	comp464970_c0	11050	Ankhd1	-0.523554	0.140841	-0.666823	-0.124932	-0.711839	-0.260056	-0.698238	-0.355227	12
uc007qqd.1	7336	comp464730_c6	10800	Nsd1	-0.284994	0.102064	-0.196243	0.0493288	-0.179944	0.0510163	-0.122854	-0.0104204	12
uc009rug.2	30823	comp464780_c23	10070	Setd2	-0.515833	-0.088041	-0.421693	-0.0856746	-0.392775	-0.106067	-0.331808	-0.214364	12
uc009sxi.1	31273	comp465127_c4	10010	Dock11	-0.222471	-0.358603	-0.181102	-0.383406	-0.228121	-0.477243	-0.195515	-0.560929	13
uc007lxm.1	5105	comp464476_c7	9945	Tanc2	-0.242804	0.262319	0.307461	0.169868	0.228413	0.255518	0.537981	0.240656	12
uc009gao.1	25497	comp465091_c12	9870	Ryr1	-2.40661	-1.31957	-2.44412	-0.917243	-2.63026	-0.8597	-2.77223	-1.43067	13
uc008mez.1	16644	comp464858_c12	9834	Snrnp2	0.192771	0.448014	0.163179	-0.0220129	0.0830481	-0.0487171	0.0142085	-0.0115878	12
uc007grx.2	2855	comp465202_c9	9698	Utp2	0.29107	0.650796	0.368843	0.113023	0.219728	-0.0275837	0.261591	0.0402645	6
uc009pap.1	29577	comp465116_c22	9684	Sorl1	-0.238299	1.28737	-0.602736	-0.350898	-0.456596	-0.332004	-0.621089	-0.218117	12
uc007qdk.2	7103	comp464478_c20	9658	Dsp	0.312278	0.464807	-0.385627	-0.0584839	-0.613767	-0.437457	-0.722836	-0.448586	12
uc007kir.2	4448	comp464566_c14	9476	26157B11Rik	0.125253	0.676041	0.0568747	0.506891	-0.0285161	0.417047	-0.00635174	0.233289	6
uc007elg.1	1716	comp458053_c17	9416	Hivep2	-0.76045	-0.375495	-0.00687491	-0.289342	0.0501661	-0.0734139	0.26243	-0.501836	12
uc033igl.1	20740	comp464790_c4	9323		-0.304864	0.322879	-0.308095	0.03404	-0.260489	-0.0781157	-0.0938722	-0.204363	12
uc007izf.1	3908	comp464202_c27	9295	Fat2	-0.0661583	0.694524	-0.416459	-0.217132	-0.599896	-0.240943	-0.549883	-0.177075	12
ucucm.1	31854	comp465027_c17	9287		-0.117738	0.676185	-0.314711	0.302388	-0.319805	0.120202	-0.377484	0.253209	12
uc008lju.2	16349	comp461481_c8	9264	Hipk3	-0.178856	-0.0206957	-0.198321	-0.227346	-0.201358	-0.37807	-0.211977	-0.411486	12
uc011xmr.1	2964	comp465004_c0	9026	Cep29	-0.956469	-0.262469	-0.861198	-0.230933	-0.799764	-0.137606	-0.837859	-0.207694	13
uc008isc.1	15116	comp464685_c0	8929	Abca2	-0.205624	-0.812635	0.0116954	-0.394353	0.0200273	-0.368755	0.214481	-0.460494	12
uc009hdv.1	25976	comp465217_c6	8794	Herc2	-0.0804942	0.0877089	0.129643	0.178092	0.169631	0.108056	0.190388	0.0733063	12
uc009peq.1	29637	comp463907_c4	8687	Mll1	-0.965953	-0.260357	-0.701636	-0.288825	-0.59239	-0.204317	-0.44245	-0.337184	12
uc007bej.1	388	comp465115_c14	8631	Nbeal1	-0.680477	-0.946709	-0.475302	-0.687351	-0.359593	-0.70166	-0.0846876	-0.622082	13
uc012blf.1	14550	comp465088_c9	8592	Myof	1.19242	0.457624	1.30162	0.540143	1.15791	0.411221	1.20261	0.261863	5
uc007boz.1	526	comp458752_c20	8586	Speg	-1.24325	-1.59435	-0.552653	-0.316984	-0.426383	0.0883307	-0.710512	-0.304745	13
uc007ihs.1	3634	comp464751_c0	8552	Spnb2	-0.637931	-0.764756	-0.421426	-0.790627	-0.264579	-0.832318	-0.0338597	-1.0654	13
uc007rpr.2	7726	comp459024_c3	8510	Mtap1b	-0.808499	-0.0560985	-0.253524	0.422783	-0.165145	0.33482	-0.0316457	-0.271475	12
uc007pbo.1	6501	comp465054_c4	8395	Dync1h1	0.329288	0.396779	0.308406	0.322733	0.290708	0.253928	0.225592	0.170898	6
uc009pra.2	29925	comp464005_c13	8356	Dmxl2	0.0499482	1.91936	0.0463309	1.0322	0.0811736	1.09808	0.0799847	0.939771	7
uc012hrh.1	32163	comp456849_c11	8340	Nhs	0.290199	-0.0733393	1.29825	0.173413	1.3787	0.241776	1.13339	0.343913	6
uc007tot.1	8615	comp464808_c3	8266	Chd8	-0.291605	0.00540923	-0.222646	0.0292707	-0.229781	0.0322774	-0.112887	-0.000456558	12
uc007jfk.1	4009	comp462814_c36	8130	Rai1	-0.00550138	-0.566132	0.412541	-0.365405	0.382136	0.0306877	0.546872	0.031885	6
uc012gis.2	28667	comp465175_c9	8100	Cnot1	0.231438	0.441779	0.0547849	0.13084	-0.0291861	0.0280613	-0.139618	-0.0242551	6
uc009ris.1	30670	comp461735_c0	8034	Col6a6	-0.793837	-2.16231	1.28366	-0.024279	1.65166	0.68285	2.24418	0.453743	5
uc008igc.1	14941	comp464405_c17	7945	Upf2	-0.72416	-0.121091	-0.841353	-0.25427	-0.797643	-0.371063	-0.688839	-0.462645	13
uc008sxi.1	19530	comp463872_c6	7890	Zfp462	-0.998063	-1.48735	-0.766662	-0.819163	-0.842468	-0.576256	-0.82891	-0.704945	13
uc008yzi.2	22174	comp465085_c3	7854	Acacb	-2.00165	-0.384812	-2.33204	-0.571858	-2.26443	-0.974101	-1.22433	-0.99019	13
uc009qyp.2	30514	comp463525_c35	7854	Syncrip	-0.188511	-0.471427	-0.205087	-0.593347	-0.234121	-0.431519	-0.313726	-0.484269	13
uc009alt.1	22779	comp465221_c10	7775	Trrap	0.0334263	0.31921	0.290103	0.309013	0.299098	0.457114	0.315847	0.309946	6
uc009erx.2	24792	comp465122_c28	7735	Itpr2	-0.200394	0.451211	-0.294258	0.368646	-0.430286	0.140956	-0.456121	0.0437229	12
uc009ulo.2	32023	comp464002_c10	7721	Col4a5	-1.3589	-1.31863	-0.701473	-0.701184	-0.551344	-0.480214	-0.269272	-0.749598	13
uc008qot.2	18531	comp456506_c33	7699	Bcl9	-0.517448	-0.0631306	-0.0669719	0.225091	-0.250659	0.514034	0.109803	0.457414	6
uc007vsd.2	9479	comp464611_c12	7660	Col14a1	1.05027	-0.695602	2.14526	0.86316	2.37129	1.37476	2.25818	0.668006	5
uc008ewo.2	13495	comp464775_c0	7594	Dmxl1	-0.38949	0.333267	-0.438375	0.0789456	-0.429626	-0.183722	-0.437998	-0.223499	12
uc007xhz.1	10255	comp465106_c1	7517	Lrrk2	-0.373735	0.888014	-0.0197363	0.311705	-0.0892106	0.458005	0.00298476	0.427435	12
uc007hjx.1	3273	comp465189_c8	7483	Lrp1	0.583185	0.77002	0.675785	0.399208	0.74039	0.23263	0.929224	0.0412102	6
uc008nzc.1	17454	comp461663_c2	7446	Znfx1	0.203155	0.346922	0.120849	-0.024738	0.182921	-0.111815	0.13821	-0.25969	6
uc008pbe.1	17906	comp463244_c4	7426	Fat4	0.535589	-1.29248	1.89892	-0.0576629	2.06602	0.574877	2.19848	0.561207	5
uc007ybt.1	10556	comp464748_c2	7402	Ppl	0.141042	0.140063	-0.489242	0.192041	-0.449217	-0.04962	-0.542722	-0.151211	12
uc007bka.2	453	comp465100_c4	7394	Fn1	1.17017	1.69882	2.16676	4.04951	2.16389	3.63086	1.87425	3.07459	8
uc008sqe.2	19411	comp465076_c2	7337	Tln1	0.882708	1.08424	0.911523	0.964121	0.906457	0.897975	0.802388	0.516155	5
uc009hja.1	26071	comp463753_c5	7291	Igf1r	-0.285635	0.114022	-0.229524	-0.167586	-0.116338	-0.276655	0.0603736	-0.373466	12
uc008pxi.1	18234	comp464372_c1	7281	Ash1l	-0.776029	-0.215551	-0.691404	-0.337098	-0.613622	-0.358458	-0.511311	-0.416555	12
uc007nmd.2	5713	comp454546_c25	7269	Nova1	-0.636823	-0.647287	-0.179522	0.244271	-0.268473	0.621988	0.284004	0.510817	6
uc008vcc.1	20485	comp454391_c19	7238	Ahdc1	-0.919419	-0.244425	-0.853133	-0.072582	-1.04418	-0.0425687	-0.52538	-0.338174	13
uc008atn.1	11647	comp457830_c15	7224	Srrm2	-0.592708	0.327268	-0.522429	-0.0116006	-0.523375	0.0303944	-0.427562	-0.122567	12
uc008vxr.1	20831	comp463756_c25	7204	Rere	-0.506799	-0.14274	-0.424496	-0.307892	-0.365607	-0.0773677	-0.0727236	-0.150134	12
uc009tcc.1	31364	comp463303_c8	7184	Bcorl1	-0.569959	-0.454215	-0.276942	-0.194362	-0.219562	-0.0395669	-0.257811	-0.243678	13
uc008gan.1	14022	comp463392_c5	7176	Spnb3	0.828819	0.172584	0.220282	-0.105962	0.0323091	-0.394554	-0.073801	-0.38935	6
uc009fhw.1	25105	comp454215_c17	7113	Grlf1	-0.0226668	-0.239475	0.0867206	-0.110048	0.0885646	0.0972332	0.114862	0.00227736	12
uc008mkc.1	16721	comp465081_c29	7095	Atrn	0.243672	0.172921	0.192585	0.163755	0.224351	0.110532	0.368317	0.0316622	6
uc007ott.2	6343	comp464655_c20	7057	Trip11	-0.364579	-0.0378173	-0.524125	0.0316608	-0.490154	0.0226158	-0.477792	-0.0385244	12
uc009ikb.2	26737	comp463892_c4	7057	Myo7a	2.52936	0.566408	3.10289	-0.139199	2.89781	-0.388619	2.41619	-0.774005	2
uc011xtd.1	3691	comp464623_c22	7047	Odz2	-0.0618085	-0.412693	-0.230443	-0.47683	0.152236	-0.157444	0.121545	-0.0839667	12
uc009lrr.2	28143	comp465040_c21	7033	Odz3	0.471026	-0.610275	1.5056	0.0891001	1.60025	0.59287	1.26066	0.62671	6
uc007bpn.2	532	comp458348_c17	7016	Obsl1	0.760032	-0.104038	1.15864	0.910948	0.988174	1.07244	1.00861	0.602457	5
uc012hnn.2	31831	comp464537_c14	7016	Atp7a	0.200855	0.143679	-0.0834746	0.113029	-0.0336484	-0.129995	-0.187583	-0.243009	12
uc007czu.1	1158	comp463960_c9	6974	Lamc1	0.692055	0.0928293	1.11754	0.106642	1.2309	0.076031	1.10438	-0.0218955	5
uc033ild.1	21986	comp464825_c9	6938		-0.323226	-0.478216	0.668835	0.53154	0.69395	0.986393	1.06124	0.828104	6
uc007aon.2	150	comp464952_c13	6903	Dst	-1.181	-0.626129	-1.03323	0.0209078	-0.958709	0.149714	-0.77228	-0.115847	13
uc007gzk.1	2999	comp465050_c14	6881	Nav3	0.914897	0.259547	0.711905	0.473718	0.436212	0.756883	0.250294	0.492309	6
uc008zxz.2	22564	comp464101_c11	6859	Baz1b	-0.112468	0.286823	-0.0298083	0.0297336	0.0285202	0.0937331	-0.210693	-0.0487452	12
uc007ags.2	28	comp453786_c32	6855	Vcpip1	-0.148332	0.357806	-0.142328	0.119064	-0.101613	0.0220221	-0.19634	-0.104048	12
uc008jmr.1	15410	comp464713_c10	6853	Rc3h2	-0.336556	-0.0380203	-0.181743	-0.0143453	-0.105489	-0.129756	-0.168134	-0.149288	12
uc007kcz.1	4361	comp463610_c7	6837	Smg6	-0.3389	-0.184793	-0.160029	-0.000700257	-0.111647	0.00259126	-0.00920403	-0.13079	12
uc008fsi.2	13916	comp461699_c3	6815	Setbp1	-0.489176	-0.572851	0.219255	-0.47038	0.460038	-0.168699	0.673758	-0.173041	12
uc008jpw.2	15459	comp462599_c27	6684	Epc2	-0.502588	-0.202268	-0.583597	-0.336229	-0.481132	-0.423769	-0.485951	-0.391617	12
uc007del.2	1226	comp464878_c30	6679	Rc3h1	-0.290844	0.273297	-0.200575	-0.0353437	-0.14064	-0.0902275	-0.147528	-0.126708	12
uc008xlu.2	21519	comp453520_c3	6671	Pcdh7	-0.27025	0.953679	-0.12858	0.543239	-0.117565	0.806725	-0.261004	0.7693	7
uc008ksw.1	15959	comp464879_c11	6643	Nup16	0.0267702	0.805163	-0.0509996	0.124515	-0.01628	0.168895	-0.0875189	0.199977	6
uc009rkp.2	30700	comp464968_c26	6643	Vprbp	-0.201663	0.240826	-0.234445	0.0362367	-0.246365	-0.0206809	-0.291027	-0.0938998	12
uc029rlw.1	3977	comp464155_c13	6637		-2.44635	-2.13805	-2.49535	-1.75882	-2.657	-1.91176	-2.67423	-2.85142	14
uc007cyb.2	1134	comp465093_c2	6627	Tpr	-0.103841	0.352205	-0.188341	0.0368138	-0.224177	0.00910755	-0.370154	-0.0740366	12
uc007jmj.2	4108	comp465248_c7	6623	Myh4	-3.34335	-3.03753	-3.10317	-2.63949	-3.41528	-2.37591	-4.15684	-3.37098	14
uc007rti.1	7767	comp464872_c8	6597	Adamts6	1.13828	0.456275	1.90483	1.58104	1.65852	1.32477	1.4076	1.29315	5
uc007fdd.1	2014	comp463950_c6	6583	Ranbp2	-0.171782	0.473233	-0.228833	-0.0297451	-0.252983	-0.203657	-0.275403	-0.294938	12
uc007ild.2	3683	comp464710_c9	6581	Slit3	0.377669	-0.154242	0.759496	-0.363803	0.901623	0.000879797	1.0863	0.0593117	6
uc008nol.2	17294	comp462854_c20	6579	9831H6Rik	0.83432	0.553346	1.14163	0.869675	1.00865	1.12946	1.25888	0.697903	5
uc007tlt.1	8561	comp465094_c7	6573	Tep1	0.555102	-0.102733	0.307289	-0.165733	0.370722	-0.124222	0.360796	-0.32042	6
uc029suy.1	10339	comp463882_c2	6564		-0.321837	0.368306	-0.227666	0.106611	-0.193423	0.415563	-0.0211532	0.0788585	12
uc009auh.2	22992	comp464957_c23	6548	Pds5b	-0.733785	-0.127542	-0.289301	-0.191861	-0.222809	-0.0460673	-0.15362	-0.187608	12
uc007xem.1	10206	comp453830_c26	6544	Zbed4	0.199924	0.78748	0.19868	0.309019	0.228583	0.272501	0.0445011	0.174745	6
uc007ahs.2	42	comp465236_c6	6542	Prex2	-0.22418	-1.11028	-0.122135	-0.982402	-0.0113251	-1.19504	0.252067	-1.06656	16
uc008azm.2	11719	comp464339_c10	6542	Ift14	-0.0155198	-0.15641	0.158825	-0.146816	0.129546	-0.0172133	0.118057	-0.0294117	12
uc009bkz.2	23257	comp462991_c20	6540	Hipk2	-1.05396	-0.0879911	-1.27791	-0.341087	-1.23908	-0.415974	-1.06793	-0.574748	13
uc009txv.2	31772	comp465251_c4	6510	Taf1	-0.659201	0.689366	-0.535692	0.411933	-0.544723	0.396193	-0.509655	0.342395	7
uc007vqy.2	9458	comp458391_c9	6498	Trps1	0.216472	-0.16535	0.509168	-0.392791	0.587387	-0.232774	0.561599	0.0541361	6
uc008pnl.1	18106	comp464869_c27	6494	Rapgef2	-0.546209	-0.411852	-0.194151	-0.431786	0.0384809	-0.451328	0.0994751	-0.544401	13
uc008ehc.2	13268	comp463120_c26	6486	Fhod3	1.36261	-0.81144	2.34112	0.271764	2.43299	0.909918	2.21323	0.743959	2
uc009pdu.1	29627	comp464640_c22	6470	Bcl9l	-0.110427	-0.165082	0.0251381	0.033027	-0.00536873	0.302645	0.325505	0.0398432	12
uc007nni.1	5732	comp456991_c0	6464	Arhgap5	-0.619147	-0.734861	-0.651005	-0.760281	-0.546595	-0.788123	-0.58684	-0.741615	13
uc007wbj.2	9700	comp450885_c1	6445	Col22a1	-2.1314	-2.04992	-1.40609	-0.898599	-1.42567	-0.113194	-1.25612	-0.645388	13
uc007wzp.3	10127	comp452658_c17	6411	Tcf2	-0.223391	-0.242713	-0.275736	-0.231955	-0.291449	-0.282448	-0.311937	-0.23382	12
uc008rcq.1	18741	comp464852_c8	6375	Agl	-1.01475	-1.18813	-0.879712	-1.0187	-0.913686	-1.37399	-0.654839	-1.48553	13
uc008jtj.1	15513	comp463670_c27	6346	Tanc1	-0.808603	-0.723456	-0.96131	-0.563086	-0.928813	-0.536989	-0.709807	-0.524712	13
uc008vdi.1	20506	comp463730_c15	6346	Arid1a	-0.168924	0.215534	-0.248405	-0.0620707	-0.182078	0.0477185	-0.167504	-0.102353	12
uc008fbr.1	13576	comp462515_c3	6334	Hmgxb3	0.0716622	0.297855	0.197857	0.120494	0.357687	0.107113	0.292037	0.131485	12
uc008mgq.2	16667	comp465114_c9	6322	Anapc1	0.209642	0.306383	0.3467	0.191638	0.336739	0.322965	0.301354	0.199174	6
uc009ubb.2	31828	comp464143_c1	6286	Atrx	-0.720295	-0.322813	-0.492074	-0.0728206	-0.450157	0.148338	-0.344407	-0.000972089	12
uc012ftq.1	27289	comp463788_c13	6276	D4342O9Rik	-0.206554	-0.533521	-0.0786961	-0.428108	-0.0936846	-0.281703	0.149897	-0.483815	12
uc007rmo.1	7688	comp464106_c14	6272	Iqgap2	0.287991	0.992546	0.267762	0.956399	0.356291	0.908833	0.216411	0.860969	7
uc009rko.1	30699	comp464598_c5	6272	Rad54l2	0.140699	0.467924	0.213308	0.245233	0.205727	0.115825	0.235091	0.139765	6
uc007bml.1	491	comp460536_c12	6266	Zfp142	-0.593872	-0.2096	-0.256797	-0.048237	-0.101645	0.132239	-0.145611	-0.049163	12
uc007glg.2	2663	comp463807_c27	6260	Btbd11	0.122428	0.530087	2.18762e-05	0.297545	-0.0270274	0.158135	0.0577168	0.0604913	6
uc007xzl.1	10526	comp463051_c2	6258	Crebbp	-0.549366	0.0387717	-0.583953	-0.147435	-0.496074	-0.114195	-0.413152	-0.186923	12
uc007mut.1	5438	comp464183_c1	6236	Fasn	-0.346657	-0.147091	-0.312269	-0.645986	-0.341306	-0.882582	-0.0803309	-0.810382	13
uc012hey.1	31149	comp461489_c33	6231	Ddx3x	0.422854	0.644957	0.221418	0.176282	0.151586	-0.0605973	0.0472527	-0.0459721	6
uc008meg.2	16636	comp464904_c16	6205	Trpm7	-0.274831	0.110061	-0.212742	-0.12377	-0.179283	-0.170613	-0.104728	-0.120439	12
uc007yhj.2	10638	comp465020_c13	6203	Abcc1	0.158399	0.213358	-0.0106133	-0.0142507	-0.0984616	-0.190813	0.00781362	-0.194171	12
uc009ijm.2	26729	comp461984_c21	6197	Rsf1	-0.477792	-0.182773	-0.279273	-0.115518	-0.240742	-0.11662	-0.259423	-0.246815	12
uc007xzs.1	10530	comp462492_c8	6195	Adcy9	-0.752119	-0.00382125	-0.499479	-0.0751035	-0.195511	0.113059	0.0272599	-0.0202614	12
uc009kzm.2	27812	comp453654_c1	6193	Myom2	-2.68579	-1.60908	-2.49702	0.174602	-3.07727	0.159827	-2.98557	-0.931041	13
uc007nmz.2	5726	comp463679_c19	6191	Hectd1	0.307986	0.0489506	-0.0382343	0.0161482	-0.0544771	-0.205641	-0.249007	-0.21217	12
uc007wla.2	9880	comp462339_c3	6173	Cpsf1	0.267742	0.0243074	0.260885	-0.0878196	0.136045	0.02607	0.230891	0.054056	6
uc007nzr.2	5933	comp456628_c5	6129	Plekhh1	-0.246083	0.57981	-0.0730712	0.0103344	0.692873	0.0743963	0.882054	-0.200323	6
uc007zab.1	10897	comp462292_c22	6122	Zfp148	-0.377116	-0.18155	-0.219884	-0.23955	-0.187749	-0.178228	-0.131349	-0.14855	12
uc007iqu.2	3792	comp463405_c15	6108	Flt4	0.911088	0.119068	0.689723	0.389431	0.579494	0.275144	0.841242	0.102631	6
uc007mau.1	5149	comp464674_c13	6094	Helz	-0.386999	0.121618	-0.149839	0.0128104	-0.0271675	0.0272996	-0.0367983	0.0286096	12
uc007ksk.1	4597	comp462496_c16	6092	Med13	-0.289184	0.147471	-0.302985	0.000552126	-0.18911	-0.184608	-0.225767	-0.17299	12
uc009krc.2	27687	comp463778_c28	6086	Insr	-0.560369	0.370433	-0.43548	-0.270804	-0.472125	-0.643464	-0.276453	-0.750548	12
uc008map.1	16594	comp463971_c9	6050	Duox1	1.7296	1.00634	1.16404	0.275537	0.775113	-0.103196	0.654291	-0.531163	5
uc009orv.2	29388	comp464199_c17	6044	Arhgap32	-0.109358	-0.0849232	-0.265811	-0.257428	-0.378366	-0.495563	-0.31623	-0.366968	13
uc012djx.2	20198	comp465152_c6	6009	Szt2	-0.0284943	0.262226	0.143948	0.222324	0.151786	0.282351	0.359176	0.146663	12
uc012bjw.1	14444	comp465234_c31	5991	Smarca2	-0.70385	-0.018136	-0.45796	-0.0789548	-0.378051	0.00836422	-0.307628	-0.0844953	12
uc007ncg.1	5561	comp464688_c2	5971	Rock2	-0.241492	0.0702854	-0.177231	-0.0189157	-0.1291	-0.0868499	-0.00668995	-0.31327	12
uc007pem.1	6546	comp463086_c13	5953	Kif26a	1.08906	0.0828308	1.60181	0.374904	1.63318	0.206648	1.7464	0.208248	5
uc008hhu.2	14534	comp465117_c20	5921	Tnks2	0.461284	0.336166	0.374149	0.232877	0.37189	0.195661	0.217866	0.080982	6
uc012gtj.1	29751	comp465229_c13	5919	Atm	-0.233082	0.0145468	-0.0723951	-0.0334697	0.0125658	-0.0188985	-0.0784131	-0.0483583	12
uc009led.1	27924	comp464999_c2	5915	Myst3	-0.43226	-0.14294	-0.492662	-0.267881	-0.504353	-0.256725	-0.409606	-0.353962	12
uc007our.1	6358	comp460413_c13	5907	Btbd7	-0.370936	0.222759	-0.337454	0.145376	-0.291499	0.129719	-0.21559	0.0208875	12
uc009uex.2	31904	comp454324_c7	5903	Pcdh19	0.87658	-1.05389	1.59452	-0.403887	1.55754	-0.306949	1.50097	-0.525338	5
uc007cul.1	1067	comp464117_c5	5884	Kif21b	0.860105	1.05828	0.898627	0.588959	1.15369	0.389414	1.0616	0.199427	6
uc007isp.2	3814	comp461160_c18	5884	Adamts2	1.52135	-0.165135	2.40882	1.17556	2.54288	1.48607	2.45364	1.00296	5
uc007shc.1	7968	comp464942_c0	5884	Top2b	0.0202621	-0.101444	-0.00188399	-0.00304584	-0.0724538	-0.0378991	-0.169788	-0.0227541	12
uc012cvj.1	18609	comp463607_c17	5878	Magi3	0.21351	0.240152	0.419415	0.490132	0.470758	0.673734	0.55271	0.460461	6
uc009dji.2	24124	comp464245_c26	5860	Ift122	0.0572291	-0.0748945	0.696704	0.37269	0.659819	0.902886	0.68291	0.893694	6
uc008ixt.2	15203	comp465218_c10	5854	Col5a1	2.88533	0.549522	3.76492	3.01435	3.756	3.09892	3.33061	2.61037	1
uc008vjc.2	20592	comp465070_c3	5848	Hspg2	1.03081	0.225905	1.6958	1.67652	1.87234	1.86288	1.81561	1.43023	5
uc009rti.2	30812	comp460326_c14	5846	Dhx3	0.279482	0.205077	0.457578	0.130202	0.485299	0.13382	0.542763	0.0365216	6
uc009czb.2	23999	comp465262_c32	5832	Adamts9	1.25097	0.686063	2.35853	1.44624	2.50931	1.45166	2.3477	1.16639	2
uc011xea.1	2012	comp463821_c15	5828	Gcc2	-0.53597	0.137868	-0.523134	-0.143005	-0.5332	-0.386501	-0.731655	-0.3971	12
uc007kzr.2	4702	comp463224_c14	5822	Ppp1r9b	0.612931	0.779653	0.509199	0.594225	0.723285	0.519629	0.642489	0.25318	6
uc007imk.2	3705	comp464692_c6	5808	Atp1b	-0.57771	-0.578853	-0.94474	-0.147917	-1.22823	-0.343534	-0.851548	-0.244076	13
uc008jpt.2	15457	comp460189_c25	5806	Mbd5	-0.416678	-0.392245	-0.367392	-0.178035	-0.289233	-0.020373	-0.15972	-0.0875558	12
uc008jpd.2	15447	comp464274_c18	5802	Zeb2	0.130998	0.25746	0.250256	-0.16568	0.410426	-0.0850761	0.448585	-0.20846	6
uc009iqx.2	26831	comp464625_c25	5796	Nup98	0.377306	0.550298	0.114026	0.155674	0.0626569	0.133039	-0.109857	0.0732116	6
uc008fot.2	13865	comp461789_c32	5790	Mex3c	-0.102773	0.814925	-0.149505	0.241562	0.0626597	-0.00923284	-0.12762	0.078996	6
uc007ufw.2	8868	comp463170_c5	5781	Kpna3	-0.0261482	0.358417	-0.200487	-0.0487378	-0.282785	-0.149851	-0.472123	-0.254659	12
uc008ivl.2	15166	comp464253_c4	5777	Notch1	0.0810031	0.562351	-0.0284654	-0.0596957	0.103193	-0.115892	0.163563	-0.062755	12
uc009pyq.2	30025	comp465108_c14	5761	Myo9a	-0.665293	-0.129055	-0.542561	-0.149003	-0.424558	-0.11112	-0.317804	-0.252453	12
uc033fjy.1	563	comp453176_c8	5759		-1.9752	-1.94339	-1.99874	-1.77496	-1.5971	-1.4953	-1.36224	-1.77877	14
uc012hmy.1	31769	comp462977_c5	5751	Zmym3	0.0221281	-0.191784	0.250693	-0.00592328	0.442643	0.275334	0.284242	0.238274	12
uc009fsa.2	25373	comp462331_c12	5747	Cic	0.0614222	0.312621	0.197532	0.232173	0.160795	0.446358	0.344125	0.123074	6
uc008nyr.2	17450	comp464779_c15	5743	Arfgef2	0.606954	0.246083	0.311527	-0.050835	0.230635	-0.307006	0.184617	-0.282028	6
uc008gaf.2	14017	comp459941_c2	5737	Pcx	-0.770842	-0.478917	-0.926592	-0.822999	-1.05086	-1.0717	-0.564548	-0.931899	13
uc007hec.2	3190	comp461607_c5	5733	Cand1	0.236332	0.371934	0.243949	0.322887	0.324639	0.289447	0.18084	0.236811	6
uc033jnb.1	30750	comp452784_c5	5731		-0.222171	-0.278983	0.00208103	-0.433951	-0.0315424	-0.367032	0.0967427	-0.50968	12
uc007mkp.1	5298	comp465207_c9	5727	Evpl	0.975319	0.054942	0.428806	-0.0836962	0.298865	-0.365513	0.0944946	-0.40064	6
uc007wiz.2	9854	comp464661_c2	5689	Plec	0.477199	0.748249	0.466374	0.633696	0.424241	0.350373	0.631181	0.0831044	6
uc007eig.2	1678	comp457352_c2	5683	Lats1	-0.255319	-0.00705491	-0.281185	-0.189319	-0.250271	-0.225909	-0.284009	-0.168272	12
uc009ail.2	22725	comp458163_c1	5683	Sdk1	0.955949	0.840473	1.83779	1.89922	2.00701	2.19882	1.73317	1.31586	8
uc009uow.2	32075	comp464744_c0	5675	Fgd1	0.627131	0.568643	1.06957	0.901748	1.131	1.00529	1.26395	0.823153	5
uc007sqy.1	8214	comp464939_c22	5664	Polr3a	-0.0429414	0.341974	0.0617516	0.0114252	-0.0196544	0.0115522	0.0743303	-0.0402666	12
uc007esf.2	1848	comp465216_c14	5642	Lama2	-0.632925	-1.26992	0.19288	-0.848739	0.601954	-0.687635	0.904019	-0.474104	12
uc009ptl.1	29958	comp464436_c8	5636	Cspg4	-0.630489	-0.474179	-0.162981	-0.600604	0.0162895	-0.815853	0.317983	-0.844471	12
uc007afr.2	12	comp463523_c12	5626	Rb1cc1	-0.642453	-0.504041	-0.76981	-0.485924	-0.781545	-0.553204	-0.752001	-0.533104	13
uc009mzu.1	28682	comp462171_c14	5624	Cdh11	2.00371	0.646674	3.00117	1.9802	3.23026	2.11074	2.73889	2.11697	8
uc008ytr.2	22007	comp460908_c1	5622	Myo18b	-2.25213	-1.19931	-2.53095	-0.858429	-2.18011	-0.860451	-2.22607	-2.11832	14
uc008rzo.1	19068	comp463837_c30	5612	11137F2Rik	0.0627331	0.0184744	0.0658162	0.0205483	0.108739	0.0133594	-0.00840327	0.0395063	12
uc007nzd.2	5926	comp464260_c23	5608	Gphn	-0.703846	-0.400584	-0.816151	-0.464473	-0.893444	-0.510143	-0.870371	-0.548111	13
uc007cqr.2	1012	comp464281_c20	5602	Zbed6	0.0714365	0.0020406	0.088857	0.0440757	0.0113082	0.0581081	0.0401833	0.00177423	12
uc008etr.2	13440	comp464215_c1	5598	Rbm27	-0.374625	0.281682	-0.530664	-0.00990872	-0.525552	-0.16897	-0.566446	-0.174841	12
uc033idc.1	19774	comp464959_c21	5592		-0.488461	-0.0427113	-0.541555	-0.132014	-0.614069	-0.290939	-0.531316	-0.222542	12
uc007iet.1	3592	comp464773_c9	5582	Xpo1	0.0811231	0.739441	-0.0579052	0.453179	-0.00510419	0.350844	-0.289653	0.292312	7
uc009cor.2	23819	comp464353_c9	5555	Dysf	0.92932	0.200364	0.698226	0.531497	0.794917	0.437638	0.557502	-0.0366443	6
uc012cue.1	18538	comp464964_c24	5551	Pde4dip	-2.78672	-2.34956	-2.54266	-2.24462	-2.54456	-2.23582	-2.39134	-2.98523	14
uc008hhw.1	14536	comp464568_c11	5549	Btaf1	-0.15771	0.321582	-0.149587	-0.0396781	-0.171008	-0.135905	-0.18488	-0.0588862	12
uc008edx.2	13225	comp460029_c14	5535	Cdh2	1.14281	1.14409	2.07095	2.59251	1.96133	2.79294	1.72978	2.59533	8
uc007khc.1	4423	comp464859_c17	5533	Taok1	-0.274781	0.0166042	-0.554022	-0.0829857	-0.538193	-0.166711	-0.594035	-0.254191	12
uc008uyo.2	20428	comp457268_c4	5489	Bai2	0.21592	-0.484724	1.31486	0.262144	1.25544	0.954655	1.09761	1.02903	6
uc008qrj.2	18575	comp462916_c26	5487	Atp1a1	1.49294	1.6373	1.05814	0.834402	0.878781	0.491352	0.656535	0.398388	6
uc008xul.2	21642	comp464620_c28	5463	Kdr	1.02357	-0.355408	0.755763	-0.205628	0.740832	-0.446171	0.558447	-0.779365	5
uc008gqm.1	14241	comp463495_c7	5461	Ddb1	0.707901	0.566663	0.698855	0.640167	0.620629	0.497282	0.400415	0.406889	6
uc009hbd.2	25939	comp463573_c25	5457	Nav2	0.102067	-0.855648	-0.0821604	-0.449951	0.138473	-0.528956	0.240138	-0.415561	12
uc008ozw.2	17886	comp465247_c7	5440	4932438A13Rik	-0.361433	-0.161164	-0.361301	-0.344781	-0.339631	-0.416914	-0.225254	-0.40236	13
uc007ahn.1	39	comp465053_c18	5438	Arfgef1	-0.10879	0.222742	-0.272265	-0.134154	-0.345578	-0.203838	-0.352488	-0.240228	12
uc008vgy.2	20557	comp459864_c3	5430	Myom3	-2.16412	-1.66719	-2.10625	-0.430508	-2.34961	-0.404847	-2.30063	-1.75625	13
uc007qcw.2	7099	comp458394_c0	5422	Rreb1	-0.377853	0.452534	-0.559421	-0.0152372	-0.61057	-0.0953624	-0.426741	-0.169563	12
uc008pjb.2	18026	comp461583_c0	5422	Mbnl1	-0.479556	-0.337209	-0.623134	-0.487673	-0.636055	-0.626952	-0.443792	-0.6438	13
uc008agf.2	11380	comp455796_c16	5398	Tulp4	-0.446843	0.140941	-0.25385	0.303277	-0.234306	0.423365	-0.167221	0.11168	12
uc007chy.1	874	comp452633_c21	5390	Dsel	0.238284	-0.801586	0.592132	-0.461865	0.456958	-0.356554	0.357584	-0.367748	12
uc007nov.2	5759	comp465034_c10	5380	Ralgapa1	-0.423372	-0.388703	-0.469455	-0.461888	-0.431232	-0.556516	-0.274354	-0.525889	13
uc009tnz.1	31594	comp463318_c2	5370	Flna	1.75594	1.66549	1.75869	1.9944	1.73203	1.66865	1.35934	1.30789	8
uc009npc.1	28947	comp464819_c1	5352	Plcg2	0.399939	0.456084	0.223969	0.056912	0.00897819	-0.492143	0.00560827	-0.538794	6
uc007fqb.2	2230	comp464643_c0	5344	Bcr	0.395557	0.116742	0.396152	-0.278835	0.367124	-0.403164	0.510586	-0.550476	6
uc007jem.2	3997	comp463651_c20	5342	Mprip	-0.100376	0.0341708	-0.0400088	0.328753	-0.0196208	0.226319	0.120164	0.0417005	6
uc008wrd.2	21216	comp453743_c32	5342	Nos3	1.68744	-0.286536	1.32941	0.0716792	1.14911	-0.4833	0.914172	-0.958789	5
uc007bdz.2	382	comp462203_c4	5333	Bmpr2	-0.186611	-0.118269	-0.365326	-0.0440317	-0.376938	-0.171841	-0.338938	-0.281775	12
uc009rhj.2	30653	comp465065_c8	5329	Dnajc13	0.311968	0.698118	0.113516	0.314347	0.024697	0.135982	0.107795	0.0502078	6
uc007vei.1	9272	comp465032_c15	5317	Nup155	0.380428	0.827093	0.291898	0.383911	0.341821	0.282167	0.169969	0.243641	6
uc012dgb.1	19715	comp464188_c18	5303	Pappa	2.04368	-0.605831	3.58571	0.558471	3.81453	0.679689	3.53368	0.750782	2
uc009bkh.2	23250	comp463948_c19	5299	Ubn2	-0.441204	-0.45369	-0.410505	-0.468237	-0.373847	-0.46524	-0.353163	-0.468776	13
uc007mdm.1	5198	comp465006_c4	5291	Abca5	-1.7699	-0.80123	-1.84486	-0.435781	-1.48894	-0.235827	-1.10947	-0.0239232	13
uc007yhe.2	10636	comp454722_c6	5289	Myh11	-0.11451	-0.700189	-0.079173	0.0423865	-0.150247	0.321794	0.107124	-0.17677	12
uc008gwv.2	14386	comp465171_c0	5285	Vps13a	-1.09069	-0.332865	-1.13416	-0.415436	-1.10717	-0.598963	-1.01676	-0.574157	13
uc009qal.2	30050	comp464283_c7	5281	Itga11	1.7441	-2.18593	3.13766	0.436786	3.00295	1.2171	2.57617	0.999386	2
uc008ijz.1	14998	comp453262_c4	5277	Cubn	-1.13409	-0.812499	-0.942188	-0.0856496	-0.53072	-0.126375	0.332519	0.150708	13
uc009gyb.2	25888	comp464033_c5	5277	Nomo1	0.567477	0.762719	0.419341	0.057214	0.288139	-0.174555	0.310072	-0.241524	6
uc008jrh.1	15483	comp464285_c2	5271	Fmnl2	0.448114	0.748433	1.02074	0.479152	1.18888	0.756553	1.25406	0.643684	5
uc009suw.1	31210	comp463981_c7	5269	Wdr44	-0.585143	-0.163759	-0.62197	-0.118832	-0.544537	-0.282763	-0.461559	-0.339106	12
uc007mxl.2	5480	comp464370_c44	5261	Adcy3	1.43905	-0.186839	0.984978	0.0487258	0.905051	0.053644	0.855002	-0.0250777	5
uc007uoj.2	9002	comp463230_c19	5261	Hr	-0.106991	0.0249681	-0.329427	-0.74316	-0.378207	-0.951048	0.122773	-0.705365	13
uc007nyo.1	5919	comp431226_c2	5257	Spnb1	-2.2819	-2.41987	-2.16389	-2.43819	-2.27331	-2.26145	-1.97247	-3.29569	14
uc009rzw.2	30900	comp464967_c26	5255	Itga9	0.0144963	0.20932	0.0810579	0.715061	0.284838	0.812815	0.444741	0.832976	6
uc008ujg.1	20191	comp462198_c13	5243	Ipo13	-0.139732	-0.0213886	-0.031638	-0.270328	-0.0996407	-0.379143	-0.112722	-0.772396	12
uc007uto.2	9095	comp450507_c12	5233	Pcdh17	-0.764705	0.34586	-1.04222	0.278585	-1.15381	0.13002	-1.22704	-0.0569391	12
uc009tbm.2	31356	comp458177_c8	5223	Smarca1	0.282308	-0.332025	0.938828	0.246935	1.37864	0.478557	1.32365	0.547571	6
uc009mpo.1	28498	comp462584_c30	5212	Vps35	0.443643	0.661603	0.213734	0.232893	0.175841	0.0211627	0.0080742	-0.0595225	6
uc009nij.1	28814	comp462703_c3	5204	Dhx38	0.482859	0.803951	0.397304	0.356282	0.350351	0.162628	0.252582	0.153835	6
uc007gvz.3	2917	comp461110_c1	5196	Plxnc1	0.204983	2.34783	-0.0705469	1.31832	-0.12716	1.00873	0.159542	0.63915	9
uc008ziv.2	22372	comp462875_c8	5196	Gm158	-0.171078	0.0220862	-0.218794	-0.0262538	-0.195265	0.0723177	-0.00193471	-0.0132283	12
uc007vrh.2	9467	comp460244_c12	5182	Ext1	1.15213	0.816665	1.26854	0.649367	1.17335	0.528352	1.00672	0.290953	5
uc008ooa.1	17681	comp453605_c30	5182	Zfhx4	-0.725388	-1.18805	0.132287	0.323581	0.267989	1.06139	0.375196	0.923999	6
uc007mil.1	5271	comp462103_c18	5176	23167B1Rik	-0.0803932	-0.234599	-0.187873	-0.0355238	-0.304404	-0.0517448	-0.135625	-0.339022	12
uc029qrp.1	707	comp461805_c7	5164		2.31218	0.87422	3.03849	2.1726	3.23008	2.24208	2.85073	2.32631	8
uc008fem.1	13623	comp464567_c0	5158	Atp8b1	0.267998	0.152092	0.0781944	0.263027	-0.00518776	-0.174226	-0.13249	-0.545982	6
uc008owd.2	17823	comp464472_c3	5146	Pik3ca	-0.105585	0.167129	-0.111175	0.00938815	-0.0636536	-0.114377	-0.0581033	-0.110506	12
uc009kwk.2	27773	comp464680_c2	5142	Mcf2l	-0.843909	-1.28894	-0.669566	-1.07466	-0.374786	-1.22768	0.00750618	-1.28429	16
uc008pdg.2	17939	comp450542_c4	5138	Pcdh18	-0.165696	-1.05686	0.421041	0.165493	0.428471	0.915214	0.323749	0.796129	6
uc008jas.1	15239	comp464929_c2	5132	Spna2	0.440197	0.235269	0.327288	0.119521	0.331496	0.0380287	0.307019	-0.1035	6
uc008cey.2	12407	comp463241_c0	5124	Vars	1.21434	1.13037	1.072	0.741068	0.925277	0.69807	0.826268	0.5193	5
uc008xek.1	21409	comp464786_c19	5120	Sorcs2	3.35781	-0.649345	4.05686	1.34106	3.82845	1.68095	3.15232	1.36315	2
uc008pgt.2	17986	comp464832_c16	5118	Nbea	-0.437671	-0.268423	0.207972	-0.163337	0.353925	-0.151401	0.524328	-0.0802031	6
uc008jxf.2	15555	comp461987_c2	5116	Scn7a	-0.451084	-1.78806	-0.722695	-1.1253	-0.702592	-0.949013	-0.211089	-1.03808	16
uc008zoo.1	22433	comp465151_c5	5109	Kntc1	0.698901	1.86283	0.441619	1.19891	0.516746	1.10952	-0.0616073	1.02896	9
uc009qvg.2	30475	comp464804_c15	5099	Myo6	0.0605189	-0.534143	-0.291134	-0.43053	-0.156424	-0.518605	-0.111237	-0.465491	12
uc033gvy.1	10221	comp465017_c5	5095		0.692517	0.460619	0.582791	0.24352	0.553367	0.0395562	0.390769	-0.00883186	6
uc009mir.1	28392	comp464617_c21	5095	Otud4	-0.236106	0.653094	-0.235889	0.342257	-0.280999	0.110983	-0.324514	-0.0209991	12
uc008awv.1	11688	comp464865_c10	5089	Pkd1	0.152325	-0.1592	0.706069	0.113731	0.798142	0.192083	1.06585	0.0934726	6
uc007cim.1	884	comp460866_c10	5081	Gli2	-0.41392	-1.21444	0.41915	-0.487244	0.594388	0.354465	0.787463	0.519806	12
uc008nmi.1	17273	comp458072_c7	5081	Rbm12	0.331162	0.356669	0.34546	0.256977	0.480384	0.234345	0.433256	0.171141	6
uc012bwg.1	15551	comp464618_c22	5071	Ttc21b	-1.02506	-0.447212	-0.406819	0.0582827	-0.213024	0.0958426	-0.262722	0.240349	12
uc007uoc.2	8998	comp461277_c3	5063	Bmp1	1.87089	0.478413	2.35622	1.60742	2.24825	1.68008	1.93328	1.44392	2
uc007hhy.1	3250	comp450422_c0	5061	Agap2	0.38792	0.542935	0.211337	0.262271	0.232374	0.726317	0.404715	0.410965	6
uc008zke.1	22385	comp465263_c33	5051	Atxn2	-0.889574	0.17673	-0.718205	0.15619	-0.591698	0.146779	-0.608411	0.0942008	12
uc007qio.1	7176	comp462742_c6	5049	Fam12a	0.4722	0.482799	0.340355	0.152995	0.278211	0.12635	0.134262	-0.0231878	6
uc007hix.1	3261	comp460714_c20	5027	Mbd6	-0.251873	0.156243	-0.154717	-0.144774	-0.165438	0.304734	0.191348	-0.125735	12
uc009ndm.2	28744	comp459692_c2	5011	Ctcf	-0.357076	0.0521201	-0.31975	-0.140733	-0.300016	-0.216273	-0.377054	-0.163968	12
uc008iai.2	14799	comp464302_c15	5005	Atrnl1	-0.227352	0.080452	-0.192158	0.96333	-0.254221	1.16548	-0.211936	1.1054	7
uc007uwk.1	9139	comp465230_c11	5003	Mycbp2	-0.0480298	0.174219	-0.0999647	0.145288	-0.241929	-0.116089	-0.277787	-0.0694184	12
uc007cpv.2	1003	comp464497_c15	5001	Plekha6	-1.09082	-0.97837	-1.36833	-1.32629	-1.23099	-1.5083	-0.720478	-1.6315	13
uc008gth.2	14292	comp461367_c21	5001	Patl1	-0.352954	0.495248	-0.427957	-0.0447257	-0.494921	0.0592253	-0.414846	-0.093266	12
uc009djb.2	24119	comp460705_c11	4998	Cand2	-0.837018	-0.0652608	-0.320128	0.43731	-0.446844	0.567018	-0.427758	0.124192	12
uc009tuk.2	31726	comp462409_c11	4996	Heph	-0.526529	-0.429029	-0.0650538	-0.276991	-0.0175852	0.0529123	-0.0235293	0.300515	12
uc007mip.1	5273	comp460150_c14	4994	Caskin2	0.201259	-0.943108	0.107082	-1.28612	0.142999	-1.01071	0.238584	-1.10315	16
uc009ryp.1	30884	comp462678_c1	4988	Stt3b	0.259102	0.777564	0.149596	0.339024	0.174974	0.205097	0.133653	0.10761	6
uc008tlh.2	19763	comp462101_c11	4966	Bnc2	0.0219547	-0.354874	0.989273	0.856193	1.12536	1.05278	1.0015	0.933172	5
uc007agq.1	27	comp454999_c4	4960	Mybl1	-0.586512	-0.657579	-0.441001	-0.629312	-0.557697	-0.607822	-0.691578	-0.751899	13
uc009dtk.1	24279	comp464726_c10	4960	Chd4	0.13521	0.403442	0.203266	0.357334	0.230122	0.466324	0.136102	0.396847	6
uc029tst.1	14746	comp452390_c7	4958		-1.55012	-0.449541	-0.511546	0.537165	-0.440862	-0.212791	-1.40739	-1.16621	13
uc009utk.1	32154	comp464826_c1	4944	Phka2	-0.42818	-0.724338	-0.323253	-0.313021	-0.227131	-0.196536	0.02206	-0.186387	12
uc009lla.1	28040	comp451394_c31	4934	Mfhas1	0.971001	0.635196	0.99492	0.222231	1.01034	0.175463	1.02829	-0.0903075	6
uc009qcz.1	30087	comp456761_c0	4918	Cilp	-0.439201	-1.70168	0.228257	-0.337593	0.222435	0.0138423	0.920679	-0.716648	12
uc008bdn.2	11783	comp460406_c23	4910	Axin1	0.282918	0.247826	0.291428	0.11428	0.248341	0.0448225	0.48042	0.0396816	6
uc011wug.1	1200	comp464204_c15	4898	Abl2	0.479872	0.740076	0.664716	0.391922	0.684593	0.35127	0.672069	0.272145	6
uc008hbu.2	14448	comp460819_c11	4898	Vldlr	-1.20071	-1.60743	-1.3331	-1.21216	-1.17957	-1.04442	-1.1552	-1.22651	13
uc007kmh.1	4503	comp464127_c34	4894	Myo1d	-0.594439	-0.0279669	-0.549228	-0.118262	-0.538589	-0.4391	-0.209837	-0.548633	12
uc008dou.2	13030	comp464168_c49	4888	Crim1	-0.624676	-0.365311	-0.700231	-0.871349	-0.603736	-0.935795	-0.154344	-0.902987	13
uc009sro.2	31151	comp463848_c10	4888	Cask	0.701389	-0.0704752	0.884055	0.14583	0.778222	0.203748	0.69809	0.179067	6
uc007ksi.1	4595	comp464962_c0	4881	Ints2	0.115474	1.25076	0.176361	0.89273	0.117747	0.81088	-0.0324218	0.698045	7
uc008gci.1	14048	comp463262_c2	4881	Pacs1	0.347304	0.538498	0.380731	0.500095	0.279099	0.796947	0.623298	0.575405	6
uc008gnu.2	14202	comp456409_c20	4877	Ints5	0.881325	0.886289	0.824462	0.654262	0.624818	0.583511	0.583642	0.462907	6
uc009bif.2	23223	comp461567_c19	4871	Cnot4	-0.784545	-0.122557	-0.776499	-0.24389	-0.736218	-0.277171	-0.736554	-0.206348	12
uc008eyz.2	13534	comp450841_c0	4867	Megf1	0.689124	-0.0116471	1.49192	1.22783	1.23368	1.52566	0.399207	1.12614	5
uc009gpv.2	25779	comp450330_c0	4865	Mybpc2	-2.71665	-2.82858	-3.99061	-2.65417	-3.96843	-1.98623	-4.26782	-4.10859	14
uc009iib.2	26701	comp456211_c1	4861	Pcf11	-0.565599	-0.0197079	-0.697422	-0.320124	-0.609768	-0.503483	-0.641663	-0.369077	12
uc008utu.2	20360	comp451248_c2	4853	Ncdn	0.405807	0.70677	0.650819	0.404579	0.525903	0.467577	0.593691	0.215061	6
uc009tmv.1	31582	comp463003_c7	4849	L1cam	-0.570983	0.890922	-0.568509	0.265708	-0.633279	0.348029	-0.601768	0.178024	7
uc008edd.2	13213	comp461420_c14	4831	Zfp521	0.205478	-0.88232	0.939097	0.195519	1.11342	0.647806	1.27699	0.55156	6
uc008hls.1	14595	comp459522_c16	4829	Tm9sf3	0.345466	0.709449	0.297592	0.56177	0.261574	0.369405	0.165034	0.270039	6
uc008qwz.1	18658	comp458289_c20	4825	Rbm15	-0.18992	0.270539	-0.137233	-0.0458872	-0.0708444	0.0340202	-0.121781	-0.127247	12
uc007oco.2	5976	comp462473_c2	4821	Map3k9	0.600579	0.868086	0.0866894	0.593212	-0.109021	-0.0479276	-0.277047	-0.0671449	6
uc008mco.1	16620	comp464018_c10	4819	Fbn1	2.07373	0.473254	2.69837	1.3061	2.71819	0.94086	2.42773	0.580277	2
uc007cdh.2	787	comp460784_c2	4811	Kif1a	-0.855446	0.522992	-0.680273	1.50268	-0.198535	1.40416	0.353061	1.09931	7
uc009kwh.1	27771	comp464077_c4	4809	Atp11a	0.363837	-0.149216	0.37905	-0.229591	0.307537	-0.45414	0.318576	-0.521977	6
uc009qor.1	30382	comp462726_c16	4805	Adam1	0.670275	0.664096	0.228233	0.391162	0.128743	0.12486	0.044981	0.0554381	6
uc008byu.2	12310	comp464412_c6	4801	Myo1f	1.98102	2.9208	1.35695	1.60863	1.34737	1.20379	0.887467	0.836633	9
uc009quy.1	30473	comp451213_c4	4797	Filip1	-1.43065	-0.56068	-1.39305	-0.251796	-1.71864	-0.190777	-1.71776	-0.741893	13
uc012aef.1	10844	comp464596_c16	4791	Atp13a3	0.831842	0.521236	0.858688	0.30572	0.736586	0.115453	0.641796	0.0541768	6
uc008qce.2	18294	comp463894_c28	4787	Ints3	0.153791	0.580012	0.232612	0.325671	0.322752	0.237264	0.105235	0.232427	6
uc011zpc.2	9112	comp456700_c20	4785	Pcdh9	-2.40313	-0.404696	-2.17264	1.53862	-1.80047	2.14344	-1.5093	2.18833	10
uc007atg.3	224	comp462087_c0	4783	Tbc1d8	-0.443857	0.294004	-0.633396	-0.101971	-0.761627	-0.399788	-0.617846	-0.462062	12
uc009rgl.1	30642	comp463191_c19	4770	Topbp1	0.258349	0.465715	0.27773	0.0654066	0.130129	0.085099	0.244046	-0.051531	6
uc007qgs.2	7145	comp462861_c15	4766	Jarid2	0.427294	0.738381	0.0411834	0.257305	0.00825926	0.0461285	-0.124569	-0.0349358	6
uc008jkx.2	15370	comp463480_c12	4760	Dab2ip	-0.0834715	-0.44224	-0.141685	-0.0255014	-0.170212	-0.0874573	-0.0214766	-0.249755	12
uc008xjz.2	21485	comp463901_c35	4754	Gpr125	-0.843898	-1.09109	-0.123068	-0.670642	0.219315	-0.550859	0.638456	-0.466795	12
uc012cmg.1	17634	comp451250_c13	4750	Ythdf1	0.0606652	0.0644392	0.100443	-0.0651191	0.0286563	-0.167559	0.0265989	-0.194138	12
uc008cth.2	12664	comp459824_c12	4748	Ptk7	1.37903	0.872965	1.94542	1.74634	1.94052	1.94131	1.53274	1.85626	8
uc011yxk.1	6968	comp465064_c5	4742	Lrrc16a	-0.186767	0.127452	-0.320178	0.119945	-0.360836	0.128103	-0.117876	0.136163	12
uc007bxx.1	683	comp464631_c13	4740	Usp4	-0.234363	-0.00793001	-0.184887	0.0618726	-0.218324	0.0972325	-0.138949	0.0069806	12
uc012agu.1	11086	comp367391_c0	4740	Filip1l	0.0951375	-0.24628	0.248722	0.255584	0.24139	0.190846	-0.260461	-0.274596	12
uc009dtt.1	24284	comp463064_c1	4738	Ncapd2	0.957527	1.25205	0.782706	0.779806	0.765261	0.905524	0.335082	0.790763	9
uc008ukh.1	20203	comp459569_c1	4722	Tie1	1.88524	-0.00431744	1.51419	-0.0352072	1.47998	-0.264827	1.51781	-0.335622	5
uc012hbk.1	30825	comp465039_c4	4722	Nbeal2	1.22016	1.11528	0.716616	0.393983	0.47201	0.15289	0.489247	0.103734	6
uc007egp.1	1663	comp465015_c4	4720	Syne1	-1.30856	-0.991688	-0.9318	-0.680767	-0.962994	-0.567992	-0.306491	-0.454233	13
uc011yds.1	4775	comp463123_c16	4720	Kpnb1	0.89935	1.20566	0.746931	0.70897	0.59746	0.591134	0.419285	0.376793	6
uc008gpn.1	14230	comp462563_c13	4714	Dagla	-0.681123	-0.202776	0.0865803	-0.138284	0.24653	0.0898144	0.573991	-0.0607826	6
uc009auy.3	23016	comp455352_c5	4708	Samd9l	0.102809	0.578571	-0.267427	-0.253907	-0.0719202	-0.251332	-0.15531	-0.677591	12
uc008mcz.1	16624	comp462946_c10	4696	Secisbp2l	-1.28975	-0.313266	-1.373	-0.825197	-1.31352	-1.19583	-0.727374	-1.11899	13
uc008cul.2	12678	comp461310_c20	4690	BC3223	-0.902146	0.136177	-0.755348	-0.101445	-0.706808	-0.167343	-0.421173	-0.209691	12
uc008otq.2	17784	comp464096_c1	4688	Fndc3b	0.714267	0.00688262	1.1362	0.661074	1.13398	0.796469	1.14579	0.613999	5
uc009lut.1	28191	comp463858_c1	4688	Tll1	0.0626934	-0.684064	-0.220142	-0.391766	-0.279284	-0.420198	-0.291094	-0.749833	13
uc008byr.2	12309	comp463759_c30	4686	Adamts1	-0.0283879	-0.630573	0.539425	-0.198423	0.802724	0.0631134	0.861458	0.0239678	12
uc012auh.1	12636	comp464203_c8	4686	Tmem63b	0.5253	0.177326	0.396331	-0.000985637	0.280185	-0.0896373	0.0973489	-0.122694	6
uc008xlc.1	21506	comp461472_c7	4684	Sel1l3	-1.47589	-1.32847	-1.63507	-1.32661	-1.60498	-1.26827	-1.36751	-1.64777	13
uc012epb.1	23978	comp459915_c2	4666	Nup21	0.544353	2.34871	0.430164	1.63943	0.561345	1.80919	0.086278	2.0277	9
uc009dfb.1	24077	comp459343_c16	4662	Brpf1	0.125792	0.209637	0.13407	-0.035263	0.0999798	-0.0515221	0.11058	-0.152735	12
uc007brp.2	561	comp463137_c3	4651	Irs1	-1.33962	-0.406857	-0.195281	-0.448371	0.0347479	-0.226419	-0.00670008	-0.266892	13
uc008dom.2	13023	comp464827_c7	4647	Ltbp1	0.666987	0.589785	1.10444	1.0102	1.55524	0.821271	1.58608	0.452857	5
uc007qji.2	7183	comp456753_c11	4643	Bicd2	0.73935	0.657142	0.216171	0.432483	0.123079	0.204318	-0.0960168	0.107249	6
uc007krh.1	4581	comp464080_c9	4639	Usp32	-0.192471	0.426181	-0.404785	-0.0772272	-0.514649	-0.196127	-0.399483	-0.235699	12
uc009kqe.2	27668	comp460420_c12	4639	Shank2	0.120175	-0.686444	0.33527	1.94346	-0.288104	2.71133	-0.071152	2.21563	10
uc009rrh.1	30782	comp465194_c1	4637	Col7a1	1.48735	0.322954	2.31903	2.30301	2.31705	2.66846	1.86809	2.55819	8
uc012ftd.1	27243	comp463592_c0	4635	Usp31	0.182666	-0.170372	0.176232	-0.377016	0.172734	-0.40055	0.058958	-0.438873	12
uc009sxw.1	31284	comp464203_c2	4633	Nkrf	-0.0208116	0.713491	-0.0369632	0.214094	-0.0348623	0.27628	-0.0270478	0.0294992	6
uc007bch.2	361	comp463143_c15	4629	Fam126b	-0.519492	0.193492	-0.595709	-0.527359	-0.555376	-0.635543	-0.397874	-0.52965	12
uc008cgk.2	12427	comp460650_c5	4629	Prrc2a	-0.163928	0.545739	-0.0227188	0.458476	-0.0406273	0.621234	0.0444829	0.354181	6
uc007nic.2	5655	comp459529_c12	4627	Pik3cg	0.768847	2.60071	0.335426	1.69841	0.603659	1.43908	0.675212	1.11635	9
uc012avf.1	12732	comp453123_c10	4627	Plcl2	0.108185	0.32807	-0.323024	0.469468	-0.465747	0.293514	-0.339382	-0.0158788	12
uc008pkr.1	18052	comp452676_c11	4623	Tiparp	0.248701	1.02306	-0.00289816	0.112388	-0.0092798	-0.210015	-0.328691	-0.267269	6
uc008huf.1	14721	comp451140_c5	4621	Cnnm2	0.421492	-0.416986	0.168714	-0.209147	-0.0416493	-0.0757941	0.199084	0.203926	12
uc009jel.1	27120	comp464182_c0	4617	Dennd5a	0.298935	0.221994	0.583716	0.246597	0.683126	0.355415	0.758019	0.166053	6
uc007gti.1	2871	comp465046_c3	4613	Apaf1	1.09006	0.875013	1.13957	0.844143	1.18726	0.995027	0.995175	0.823554	5
uc007lpr.1	4982	comp464252_c19	4613	Dhx8	0.133651	0.318391	0.135481	0.094262	0.0883519	0.0244847	0.0882397	0.0113727	12
uc007ocu.2	5978	comp461882_c29	4611	Sipa1l1	-0.34304	0.208931	-0.0648816	0.0947183	-0.101542	0.214002	-0.0428426	0.0916781	12
uc008zrq.1	22473	comp464232_c13	4611	Dhx37	-0.134707	-0.202806	0.0773629	-0.324134	-0.0631049	-0.397453	0.0911647	-0.327881	12
uc008dvd.2	13118	comp459238_c15	4585	Msh6	-0.140497	0.041059	-0.121131	-0.457219	-0.244775	-0.30858	-0.267393	-0.10489	12
uc007qpq.1	7331	comp450442_c0	4583	Unc5a	-0.0451308	2.0957	0.164147	1.32898	0.369919	0.953202	0.0613495	0.519647	9
uc008usv.1	20345	comp462835_c1	4583	Thrap3	0.0615001	0.363315	-0.0289431	0.0389423	-0.0420081	0.0276298	-0.015925	-0.085069	12
uc008nys.2	17451	comp463846_c6	4581	Cse1l	0.110088	0.886918	-0.0895035	0.252649	-0.0927015	0.0612597	-0.430743	0.100577	12
uc008pqd.3	18145	comp457129_c22	4579	Fhdc1	-0.829403	-0.643553	-0.998532	-0.648255	-0.889915	-0.865293	-0.769844	-0.716299	13
uc011ybt.1	4605	comp464569_c32	4571	Cltc	0.77804	1.4536	0.440638	0.835971	0.364518	0.563046	0.212573	0.420664	6
uc007nbj.2	5549	comp465197_c12	4571	Nbas	0.427036	0.304505	0.608257	0.414342	0.625722	0.461431	0.592189	0.389648	6
uc007nnm.1	5734	comp461325_c17	4571	Akap6	-1.7203	-1.77353	-1.68297	-1.30264	-2.15176	-1.29876	-2.30255	-2.30623	14
uc012bxr.1	15669	comp455181_c0	4565	Ccdc141	-0.435464	-0.824369	-0.0626752	1.46479	-0.0147843	1.48439	-0.0957192	0.298262	6
uc008stb.1	19463	comp463732_c3	4563	Tdrd7	0.522873	0.0182873	0.489335	0.0733371	0.591879	0.0406943	0.529999	-0.125668	6
uc009qam.3	30051	comp452687_c9	4563	Fem1b	0.428163	0.310679	0.405685	0.128349	0.569454	0.0383586	0.276207	0.0458501	6
uc007nqs.2	5789	comp464659_c13	4561	Fam179b	0.145572	-0.135431	0.297943	-0.0827556	0.331343	0.0439772	0.20296	0.0479205	6
uc007ktc.1	4606	comp462403_c11	4557	Dhx4	0.270931	-0.140878	0.240114	-0.126562	0.299444	-0.243431	0.148225	-0.15067	12
uc007roh.1	7708	comp464731_c21	4553	Rgnef	-1.05491	-0.682264	-1.11182	-0.312976	-1.07775	-0.294062	-0.653139	-0.335739	13
uc033gal.1	5020	comp463246_c13	4551		0.455248	0.724357	0.447009	0.276169	0.355749	0.17459	0.173084	0.0841763	6
uc009tbr.1	31357	comp463839_c16	4551	Ocrl	0.10142	0.3793	0.119546	0.0539936	0.0238373	-0.0958177	0.0808111	-0.120125	12
uc008ujq.1	20195	comp465118_c4	4548	Ptprf	0.104396	0.370857	-0.0648746	0.308763	-0.1579	0.317021	-0.0972243	0.168838	6
uc029rle.2	3679	comp463146_c9	4546		1.36469	2.48363	0.78035	1.40117	0.842127	1.15623	0.604452	0.818579	9
uc009kqm.2	27672	comp463787_c2	4538	Ano1	0.0239461	-0.0809595	-0.361526	0.0597992	-0.555832	-0.505923	-0.621176	-0.312436	12
uc008wrm.2	21222	comp462520_c0	4534	Slc4a2	0.908062	0.904606	0.992576	0.701584	0.945157	0.72073	0.981028	0.50496	5
uc007vzh.2	9672	comp462519_c17	4530	Asap1	-0.0107889	0.698183	-0.0338159	0.323655	0.053543	0.420279	0.31416	0.393106	6
uc009ofj.2	29196	comp460199_c15	4528	Hephl1	-0.554503	-0.462551	-1.00097	0.821953	-0.54377	0.0799544	-0.205362	0.182409	12
uc007rcf.1	7523	comp464208_c13	4526	Adcy2	-0.890684	-1.20595	0.0475089	0.163456	0.180627	0.514053	-0.0720123	0.221806	12
uc007czr.1	1156	comp462886_c1	4522	Lamc2	2.97883	2.99654	1.43777	1.91932	0.758165	1.25562	-0.289922	0.971332	9
uc008etp.1	13438	comp464544_c20	4522	Lars	0.89051	0.775385	0.704785	0.456879	0.650907	0.254339	0.429755	0.291307	6
uc008obb.2	17482	comp464668_c20	4522	Atp9a	0.121496	-0.265196	0.287907	-0.124632	0.280615	-0.384543	0.292335	-0.383084	12
uc009tvg.2	31734	comp460856_c2	4522	Stard8	0.674242	0.675147	0.300385	-0.200888	0.312968	-0.349658	0.617166	-0.862826	6
uc009hyp.1	26552	comp460585_c0	4520	57359G19Rik	1.47018	2.0244	1.26831	1.25493	1.02386	1.15202	0.618654	1.25275	9
uc007hnm.1	3328	comp464725_c5	4512	Erbb3	0.290586	-0.0776593	-0.0737748	-0.439423	-0.146683	-0.836754	-0.251139	-0.632701	12
uc007xpl.1	10359	comp463795_c6	4512	Fmnl3	1.76912	0.463843	2.05887	1.08066	1.97504	1.208	1.76869	1.10944	5
uc009pjg.1	29702	comp462972_c8	4502	Ncam1	0.489609	-0.053434	1.72337	1.24459	1.67875	1.34681	1.22582	0.993418	5
uc008aeo.1	11358	comp464178_c0	4498	Tiam2	-0.776163	0.147591	-0.212171	0.715192	0.109304	1.08398	0.345784	0.926884	7
uc007mvy.2	5458	comp464843_c3	4494	Tbcd	0.932705	0.687456	0.955882	0.710009	0.853824	0.644333	0.7833	0.54724	5
uc007kdd.1	4365	comp447924_c1	4478	Hic1	1.01392	0.560017	1.56859	1.66155	1.4661	1.74605	1.12036	1.02841	5
uc009ogj.1	29208	comp436334_c0	4472	Fat3	-0.620949	-1.27224	1.31394	0.980807	1.79716	1.33789	1.79721	0.704655	5
uc007zga.3	10986	comp464040_c22	4470	Zbtb2	-1.39195	-1.26022	-0.877191	-0.743433	-0.603144	-0.449185	-0.205081	-0.631542	13
uc009pzu.2	30042	comp464518_c15	4468	Kif23	-0.0326044	1.18513	-0.090742	0.500505	-0.286894	0.416426	-0.627551	0.41009	7
uc009plv.2	29742	comp453951_c5	4466	Zc3h12c	-0.145141	1.3238	-0.0836081	0.465438	-0.387321	0.310361	-0.365479	0.211223	7
uc008wcz.1	20894	comp452029_c6	4462	Ski	0.317162	0.164559	0.638862	0.105231	0.700116	0.330198	0.905949	0.090964	6
uc009sqz.1	31143	comp464911_c24	4458	Med14	-0.800213	0.797294	-0.849808	0.352097	-0.838822	0.18879	-0.75725	0.158352	7
uc007jzp.2	4299	comp463268_c4	4452	Atp2a3	-0.102722	-3.18813	-0.168077	-3.29932	0.0704816	-3.17269	0.604513	-3.74336	16
uc007vrt.1	9475	comp464359_c20	4450	Taf2	0.169188	0.573322	0.329256	0.395927	0.259239	0.267305	0.253704	0.217028	6
uc008evb.2	13466	comp464639_c26	4446	Ythdc2	-0.171359	-0.0736587	-0.0501697	-0.113045	-0.109911	-0.243128	-0.138461	-0.153585	12
uc029vtu.1	23136	comp458615_c1	4446		-0.482234	0.0990243	-0.679587	-0.0715498	-0.494274	-0.243055	-0.659388	-0.232571	12
uc008ijk.1	14991	comp464024_c3	4444	Itga8	-1.32413	-1.27241	-0.670998	-1.29972	-0.243105	-0.48429	0.40142	-0.319733	13
uc008qhp.1	18411	comp459511_c13	4444	Zfp687	-0.149501	0.220433	0.0431978	0.200091	-0.0528852	0.332981	0.167182	0.0475623	6
uc007jtq.2	4219	comp462651_c8	4437	Dlg4	0.452703	-0.4698	1.28318	0.217671	1.39586	0.827716	1.63518	0.546354	6
uc008oty.1	17790	comp464110_c15	4437	Tnik	-0.234276	-0.570713	-0.355998	-0.402607	-0.404256	-0.350693	-0.488038	-0.379312	13
uc008ibx.1	14828	comp463235_c9	4433	Eif3a	0.20494	0.538885	0.134175	0.278349	0.0876941	0.147217	-0.127574	-0.0126051	6
uc008quo.3	18615	comp460629_c2	4433	Mov1	0.746031	0.541783	0.635446	0.405312	0.827893	0.598556	0.466056	0.299689	6
uc008npk.1	17308	comp456800_c23	4427	Tti1	0.159471	0.0788852	0.0399444	-0.0979371	-0.0570724	-0.084284	-0.122077	-0.16792	12
uc008hmk.1	14608	comp465008_c6	4425	Rrp12	1.09294	0.307652	0.797926	0.147186	0.688229	0.122443	0.333604	0.0596419	6
uc007vte.2	9495	comp460612_c34	4421	Zhx1	-0.534341	-0.486062	-0.489296	-0.494256	-0.476776	-0.510132	-0.409742	-0.651502	13
uc008gtj.1	14294	comp460778_c9	4415	Osbp	-0.126234	0.0502896	-0.0390983	-0.0400881	-0.00877296	-0.0855847	0.00223762	-0.170241	12
uc008wwy.2	21319	comp464986_c0	4415	Cad	1.69397	1.43276	1.65302	0.783813	1.65583	0.783447	1.42068	0.763263	9
uc033isq.1	23799	comp461369_c17	4415		-0.211478	0.235963	-0.202705	-0.0871825	-0.234866	-0.0940411	0.0158802	-0.113609	12
uc009jjp.1	27185	comp464855_c5	4413	Smg1	-0.282757	0.22039	-0.282578	0.0402809	-0.217556	-0.0170444	-0.174861	-0.0943567	12
uc008czp.2	12743	comp463645_c0	4405	Kat2b	-0.44474	-0.373038	-0.460216	-0.571803	-0.364602	-0.802664	-0.219673	-0.889208	13
uc007qhj.2	7155	comp464702_c15	4403	Nup153	-0.0704224	0.244626	-0.102933	-0.189724	-0.204683	-0.236541	-0.288522	-0.259526	12
uc007wbw.2	9710	comp464100_c20	4403	Ptk2	0.251214	0.323898	0.524521	0.351558	0.516857	0.420637	0.580681	0.326211	6
uc007ixx.2	3891	comp462728_c10	4397	Fnip1	-0.240759	0.365401	-0.270284	0.197497	-0.23507	0.209515	-0.173674	0.142128	12
uc008nhj.1	17202	comp455062_c9	4397	Plagl2	-0.384543	-0.0336983	-0.545779	-0.194837	-0.558115	-0.384125	-0.460933	-0.560016	12
uc007hzf.1	3516	comp457653_c6	4393	Adcy1	-1.18234	-1.12323	-0.804755	-0.738548	-0.457762	-0.251663	0.463933	-0.400523	13
uc007via.2	9314	comp464556_c33	4393	Drosha	-0.292311	-0.497233	-0.252581	-0.361332	-0.306354	-0.188023	-0.257294	-0.199434	12
uc007ewc.1	1908	comp464220_c18	4391	Rev3l	-0.692734	-0.262979	-0.276961	-0.413142	-0.26908	-0.194156	-0.108054	-0.0830206	12
uc009fyw.2	25467	comp461084_c0	4391	Samd4b	0.396117	0.578464	0.444917	0.32312	0.385129	0.337743	0.485114	0.136258	6
uc008fth.2	13929	comp463521_c5	4387	Atp9b	0.0852869	0.162321	0.219749	0.124715	0.327942	0.102678	0.551789	0.0774459	6
uc012epd.2	23990	comp450117_c1	4383	Grip2	1.09159	-0.722264	0.182981	-0.498509	-0.388679	-0.761703	0.0382551	-1.03537	12
uc009rdm.1	30592	comp455791_c1	4381	Copb2	0.771786	0.67028	0.665372	0.62401	0.687458	0.373533	0.396343	0.268737	6
uc009ntb.2	29015	comp464866_c12	4379	Fam38a	1.07136	0.712233	1.07845	0.624327	1.06608	0.560479	1.08538	0.300892	5
uc007jnm.1	4119	comp450983_c14	4377	Ntn1	-0.0739902	-0.450826	0.481258	-0.288997	0.899003	0.323026	1.26932	0.117952	6
uc007alq.2	105	comp459342_c4	4375	Kcnq5	-2.34876	-1.101	-2.61121	-1.13941	-2.66143	-1.23551	-2.51666	-2.01086	14
uc008gia.2	14122	comp464323_c8	4375	Cdc42bpg	0.0792949	0.0406354	-0.0305125	-0.382056	-0.137215	-0.698972	0.0791402	-0.599307	12
uc008zwj.2	22536	comp463554_c18	4375	Clip2	0.308939	-0.211782	0.819367	0.495147	0.774347	0.842196	1.00016	0.641892	6
uc008yaj.2	21728	comp464086_c16	4373	Slc4a4	0.613288	-1.10022	1.06478	0.456284	0.858778	1.44846	0.977198	1.08815	5
uc007ban.2	331	comp453674_c21	4369	Plcl1	-0.373102	-1.3904	0.498587	-0.577556	0.748849	-0.341513	0.864954	-0.625073	12
uc008thw.1	19719	comp452922_c22	4369	Dbc1	1.27806	2.2905	1.59536	3.05168	1.41241	2.91284	0.928717	2.9193	8
uc007bob.2	513	comp460703_c8	4367	Atg9a	0.334486	0.311795	0.204676	0.214923	0.0723144	0.194393	0.146022	0.0106655	6
uc008ghu.1	14117	comp464451_c2	4367	Atg2a	0.774594	0.426837	0.468297	0.2595	0.424596	0.0996228	0.436217	-0.050574	6
uc007lyu.1	5125	comp456110_c0	4365	Scn4a	-2.5483	-2.03943	-2.5253	-1.68054	-2.99465	-1.78454	-3.00407	-2.36558	14
uc008qrg.2	18574	comp461298_c14	4365	Igsf3	2.32153	1.80887	2.4172	1.91309	2.29008	2.16131	1.93002	2.00542	8
uc009qqb.1	30402	comp458408_c4	4365	Rfx7	-0.537304	-0.159151	-0.611251	-0.215002	-0.667398	-0.180229	-0.575508	-0.161694	12
uc008emg.2	13337	comp463579_c22	4363	Matr3	-0.256082	-0.10755	-0.11007	-0.210426	-0.130465	-0.238982	-0.156781	-0.200128	12
uc009nws.2	29060	comp464121_c18	4355	Nup133	0.417792	1.12966	0.428785	0.501394	0.367532	0.560385	0.327511	0.486412	6
uc008awy.2	11689	comp464810_c11	4353	Tsc2	-0.17285	-0.222756	-0.105872	-0.180939	-0.130959	-0.132773	-0.061686	-0.172904	12
uc009prq.2	29934	comp463682_c5	4353	Ireb2	0.181194	0.266634	0.263947	0.30298	0.261706	0.256317	0.295914	0.223371	6
uc008mko.1	16725	comp461848_c14	4351	Siglec1	1.64897	2.62524	1.02153	0.728906	0.836619	0.87859	0.644944	-0.0414493	9
uc009qcj.2	30079	comp464595_c28	4351	Dennd4a	0.278799	0.624204	0.34561	0.0494242	0.297963	0.113315	0.190825	0.0909184	6
uc008tvk.1	19989	comp464573_c19	4349	Jak1	0.246848	0.695849	-0.0679238	0.106695	-0.166221	-0.076464	-0.174871	-0.188512	12
uc007vea.2	9269	comp465026_c17	4347	Egflam	-0.542567	-1.16956	0.882858	0.286004	1.31533	0.695634	1.16553	0.628673	6
uc029vhc.2	21416	comp464875_c1	4347		-0.453743	-0.198756	-0.292696	-0.200605	-0.28725	-0.212971	-0.203918	-0.287778	12
uc009jyk.1	27404	comp455658_c6	4347	Armc5	0.765559	0.288002	0.83377	0.379671	0.848516	0.587752	0.979666	0.459605	6
uc009pbb.1	29583	comp464791_c18	4339	Arhgef12	-0.342583	-0.119025	-0.260132	-0.174265	-0.26982	-0.293286	-0.179515	-0.280448	12
uc007cqu.3	1014	comp463574_c15	4337	Atp2b4	-0.977464	-0.574713	-0.843121	-0.511496	-0.737171	-0.749249	-0.495674	-0.658813	13
uc007fak.2	1975	comp464582_c23	4337	Ascc3	0.044318	0.386933	-0.15006	0.332201	-0.109003	0.20527	-0.144761	0.173004	6
uc007upp.2	9019	comp464490_c6	4333	Rb1	-0.519374	-0.593117	-0.760855	-0.704709	-0.753011	-0.88228	-0.779939	-0.82603	13
uc008lqd.3	16456	comp465014_c21	4329	Aqr	-0.145692	0.474577	-0.130366	0.207991	-0.158916	0.0957941	-0.269492	0.132124	12
uc009rac.1	30542	comp460302_c8	4320	Tbc1d2b	0.868309	0.514033	1.32649	0.69821	1.29233	0.698168	1.17598	0.404622	5
uc007cux.2	1075	comp463823_c29	4312	Zfp281	0.379375	0.813325	0.507476	0.731705	0.580449	0.748389	0.299492	0.630184	6
uc008goe.1	14206	comp465160_c12	4312	Eml3	0.657552	0.436276	0.636258	0.162026	0.462114	-0.0271419	0.618253	0.020892	6
uc012dyh.1	21736	comp462007_c0	4312	Ankrd17	-0.0984969	0.263168	-0.155288	0.0314641	-0.194796	-0.000758586	-0.246932	-0.0623381	12
uc009bef.2	23163	comp458554_c3	4308	Smo	0.652812	0.198829	0.953074	0.493343	0.968863	0.824805	0.956625	0.757091	5
uc012ath.2	12579	comp452976_c2	4304	Mir715	1.18223	-1.98193	1.23299	0.778707	0.742581	-1.81892	1.11681	-1.99725	16
uc009cym.2	23993	comp457755_c2	4304	Fgd5	0.16558	-1.12354	0.0652353	-0.855735	-0.00131511	-0.64973	0.346564	-1.00072	16
uc009tao.1	31342	comp465028_c5	4304	Thoc2	-0.487652	-0.224064	-0.502529	-0.257753	-0.468799	-0.306582	-0.484552	-0.320391	12
uc007lee.1	4783	comp462898_c11	4298	Srcin1	-1.14299	-1.17822	-0.849716	-0.0993399	-0.641744	-0.373176	-0.534558	-0.466361	13
uc012djp.1	20171	comp459758_c0	4298	Ptch2	0.603434	-1.02983	2.1872	-1.16591	2.11215	0.138299	1.56054	0.961909	5
uc033jml.1	30623	comp457963_c4	4298		-0.785563	0.553924	-0.815102	0.301524	-0.762111	0.471578	-0.604145	0.348003	7
uc008kio.1	15702	comp464632_c28	4296	Ctnnd1	0.32436	0.445385	0.144841	0.321022	0.0686552	0.19276	0.0475464	0.0330999	6
uc009mja.2	28399	comp464316_c18	4296	Smarca5	0.0129421	0.445079	-0.058508	0.0970235	-0.0462028	-0.0225294	-0.25108	-0.0342728	12
uc009cna.2	23792	comp463873_c22	4294	Dctn1	0.29646	0.4888	0.257804	0.538878	0.149864	0.553463	0.256961	0.364662	6
uc007kzi.2	4693	comp458616_c0	4292	Xylt2	0.261876	0.107714	0.212392	0.35394	0.291711	0.584258	0.550128	0.33998	6
uc033jka.1	29617	comp462179_c8	4292		0.201672	0.279577	0.185879	-0.0387719	-0.0221862	-0.0876439	0.14149	-0.0251595	12
uc008uyd.2	20423	comp456759_c12	4290	Khdrbs1	0.30404	0.547668	0.250401	0.472181	0.275789	0.5114	0.182643	0.429126	6
uc007ymx.1	10706	comp461726_c4	4288	Zdhhc8	-0.173039	-0.353337	0.381329	0.072823	0.34777	0.292854	0.567856	0.0686453	6
uc008grc.1	14252	comp457654_c13	4288	Tmem132a	1.2106	0.709948	1.6092	0.964721	1.55947	1.08584	1.26745	0.839602	5
uc008rzg.2	19065	comp464522_c13	4286	Ints8	-0.0444108	0.304618	0.0537761	0.134797	0.0143211	0.015917	0.0987659	0.0994464	12
uc007wce.1	9711	comp462589_c13	4282	Dennd3	1.52536	1.58495	1.51044	0.622848	1.76334	0.627768	1.79733	0.645736	9
uc007vro.3	9473	comp462763_c15	4280	Enpp2	-1.73037	0.0349081	-1.60509	-0.79653	-1.4569	-1.12873	-0.862079	-1.13542	13
uc008oar.1	17476	comp455924_c14	4280	Adnp	-0.394765	0.131859	-0.28866	0.224622	-0.242842	0.385063	-0.277209	0.318401	12
uc012btp.1	15287	comp461739_c3	4276	Lamc3	-1.62563	-1.80167	-0.697643	-1.1887	-0.152245	-0.921401	0.537722	0.53672	13
uc009llr.2	28048	comp463478_c21	4276	Dlc1	-0.810221	-0.602402	-0.140145	-0.512452	-0.059814	-0.469898	0.0286506	-0.748737	13
uc008zou.1	22441	comp453598_c5	4270	Abcb9	0.347939	1.07046	-0.0916168	0.209283	-0.0489123	0.0906284	0.0958357	0.0114965	7
uc008eyd.2	13523	comp460187_c27	4268	Zfp68	-0.0131387	-0.0811042	0.646711	0.0756408	0.697497	0.159607	0.608013	0.132865	6
uc007xha.2	10242	comp456565_c28	4266	Shank3	1.0098	-0.351831	1.20614	-0.090243	1.31153	0.0698536	1.42737	-0.313879	5
uc008ooy.2	17697	comp455006_c5	4254	Zbtb1	-0.756786	-0.2983	-0.30231	-0.150664	-0.122531	-0.252096	-0.0749495	-0.215297	12
uc007lgi.1	4823	comp464108_c1	4252	Erbb2	-0.110231	0.102542	-0.250251	-0.0595652	-0.29973	-0.182975	-0.317338	-0.112516	12
uc009lqx.2	28131	comp455565_c38	4252	Stox2	-0.460103	-0.500237	0.0381361	-0.313812	0.116322	-0.236097	0.232023	-0.337961	12
uc007brd.1	556	comp462635_c1	4244	Cul3	-0.443495	-0.196102	-0.81299	-0.176034	-0.852484	-0.517277	-0.976544	-0.48259	13
uc009lku.1	28035	comp464693_c22	4244	Tnks	0.375282	0.0131571	0.548936	0.0325939	0.48316	0.140317	0.516634	0.125193	6
uc008msj.2	16833	comp465089_c2	4238	Ralgapa2	-0.325161	0.107106	-0.618906	0.390074	-0.598507	-0.188761	-0.280607	-0.170944	12
uc009jhx.1	27164	comp462422_c8	4238	Copb1	0.500253	0.638637	0.4159	0.554342	0.300958	0.474332	0.193483	0.374056	6
uc009mqv.1	28519	comp457152_c21	4236	Zfp423	-0.71133	-0.632022	-0.487818	0.614712	-0.46591	0.788654	-0.171269	0.570385	12
uc012fkh.1	25840	comp464380_c13	4234	Ppfia3	0.212913	0.256821	0.124719	0.148392	0.0914705	-0.118528	0.0310294	-0.0820814	12
uc008mhf.2	16674	comp460825_c0	4230	Polr1b	0.332358	0.914576	0.444453	0.207296	0.153441	0.122504	0.142642	-0.0396451	6
uc008get.1	14078	comp456331_c20	4228	Map3k11	0.668116	0.786959	0.540926	0.178975	0.58458	0.0176284	0.598256	-0.13094	6
uc007zkn.2	11051	comp463136_c23	4226	Bbx	-0.393616	-0.165375	-0.27122	-0.114313	-0.185898	0.0136465	-0.239349	-0.0120486	12
uc007tbn.1	8363	comp459571_c22	4224	Fam19b	-0.545056	-0.496372	-0.308908	-0.259566	-0.248604	-0.364147	-0.140303	-0.391324	13
uc008qxc.1	18661	comp453228_c3	4216	Slc6a17	1.03954	1.95578	2.08362	3.04784	1.92526	4.07939	2.00722	4.36013	8
uc012hma.1	31703	comp462071_c19	4216	Zfx	-0.110251	0.28482	-0.0615062	0.237318	-0.0241331	0.123488	-0.0481071	0.0856094	12
uc012clx.1	17609	comp465153_c3	4214	Lama5	0.151211	0.0612924	0.248208	0.0934959	0.243349	-0.067919	0.426736	-0.140374	6
uc009iau.1	26579	comp461906_c18	4212	Furin	1.17963	1.34506	1.05967	1.00589	0.922977	0.680858	0.854213	0.49366	5
uc008thf.1	19712	comp464237_c9	4207	Tnc	4.11863	4.00923	4.53977	5.99326	4.2927	5.58407	3.07913	5.29582	1
uc009krr.1	27694	comp464681_c23	4207	Pnpla6	0.192727	0.363644	0.304643	0.149263	0.29015	0.124997	0.469021	0.118422	6
uc007eee.1	1636	comp463895_c6	4203	Lamb3	0.71849	1.44141	-0.317738	0.342653	-0.616895	-0.0302598	-0.82227	-0.374018	6
uc011xzm.1	4380	comp464559_c0	4203	Prpf8	-0.0213711	0.463457	-0.0350102	0.00952102	-0.0887746	-0.000685503	-0.0850321	-0.038008	12
uc007dyc.1	1541	comp463253_c18	4199	Trp53bp2	-0.742272	-0.270034	-0.851991	-0.36514	-0.721484	-0.590059	-0.567275	-0.587424	13
uc008ick.2	1548	comp457421_c9	4197	Disp1	-1.1186	-0.696354	-0.598386	-0.326137	-0.429144	0.0138192	-0.0300687	0.101083	13
uc012cbj.1	16493	comp462602_c1	4195	Plcb2	-0.0105038	1.79875	-0.265607	1.32327	-0.28115	0.998404	-0.210796	0.745502	7
uc012gzz.1	30701	comp455043_c45	4195	Rbm15b	0.618886	0.496756	0.764521	0.49606	0.707618	0.435825	0.548393	0.27587	6
uc009utr.2	32158	comp461920_c1	4195	Cdkl5	-1.8935	-0.470291	-1.55314	-0.433405	-1.18341	-0.379486	-0.984073	-0.312345	13
uc007ujb.2	8921	comp455603_c3	4191	Fzd3	-0.771099	-0.562455	0.0353604	-0.422528	0.154658	-0.349597	0.122672	-0.180511	12
uc008bqd.1	12186	comp451026_c12	4191	Scube3	-0.24973	-0.776495	0.779592	0.355855	1.09206	1.12163	1.20919	1.372	6
uc008zfh.2	22318	comp463851_c21	4191	Taok3	0.217967	0.976597	0.225377	0.397539	0.312244	0.215338	0.345836	0.0142736	6
uc008sve.1	19492	comp462971_c24	4189	Tex1	0.205162	0.523481	0.159909	0.32461	0.140061	0.274835	0.083987	0.28154	6
uc007wvt.1	10070	comp456767_c26	4187	Tnrc6b	-0.527704	-0.319402	-0.442247	-0.2584	-0.413455	-0.227476	-0.346193	-0.373844	12
uc009rpr.2	30762	comp460348_c1	4185	Lamb2	-0.236818	-0.281272	0.0831883	-0.0858324	0.306395	0.0429219	0.462899	-0.00039328	6
uc008deg.1	12819	comp463067_c3	4181	C3	-0.59442	1.97177	-1.08342	1.65677	-1.59896	0.665811	-1.27131	0.519979	7
uc029uid.1	17443	comp462487_c0	4181		0.688609	0.40514	1.97465	1.44105	2.30255	1.60159	2.39642	1.14469	5
uc007jqd.1	4172	comp462468_c18	4179	Kdm6b	0.0436367	1.54621	0.0355892	0.268752	-0.00435879	0.438046	0.0996844	0.165451	7
uc008noq.2	17297	comp464189_c18	4165	Rbl1	0.431439	1.20068	0.261061	0.729783	0.109428	0.569414	-0.154454	0.551321	6
uc007skp.2	8039	comp461831_c0	4163	23121P13Rik	0.206714	0.422257	0.388543	0.354044	0.375757	0.554727	0.428432	0.317777	6
uc008ubd.1	20069	comp462176_c16	4163	Zcchc11	-0.661097	-0.181419	-0.388033	-0.265104	-0.358155	-0.10122	-0.314532	-0.108487	12
uc008zry.2	22482	comp456696_c2	4161	Tmem132c	-0.000375361	-1.14749	2.61059	-0.668356	2.70018	1.16981	2.31397	1.5368	2
uc007csq.1	1039	comp463294_c16	4159	Lgr6	-1.36714	-0.911084	-1.50022	-1.34837	-1.34477	-1.29777	-0.695513	-0.945618	13
uc007pht.1	6599	comp464764_c13	4157	Ncapg2	0.868506	1.45472	0.559769	1.03101	0.497806	0.974271	0.139108	0.943855	9
uc008sqm.1	19416	comp463772_c17	4157	Npr2	-1.37695	0.0209086	-0.937095	0.405671	-0.777143	0.347883	-0.249453	-0.0215093	12
uc007fca.1	2000	comp464907_c13	4155	D6337F22Rik	-1.07402	-0.574054	-0.771985	-0.371757	-0.72258	-0.256298	-0.521866	-0.0825989	13
uc007byv.1	696	comp460520_c3	4153	Sh3bp4	0.164142	0.0448243	0.474667	0.165112	0.611523	0.354438	0.720379	0.362505	6
uc009uld.1	32017	comp460245_c3	4153	Mid2	-0.0812577	-0.115939	-0.160217	0.288518	-0.20146	0.121294	-0.169651	0.0818076	12
uc008pme.1	18074	comp461018_c19	4143	Kpna4	-0.0421971	0.415891	-0.28667	0.057929	-0.274802	-0.110941	-0.422464	-0.218472	12
uc009oql.1	29366	comp457996_c3	4143	Igsf9b	-0.0629421	2.30009	1.42859	1.62998	1.71125	1.53458	0.824787	1.0706	5
uc007uix.2	8919	comp459421_c2	4141	Extl3	0.439957	0.305508	0.472312	0.15209	0.458112	0.170329	0.561981	0.122507	6
ucucf.2	20084	comp463871_c0	4139		-0.2618	0.438974	-0.451905	0.0409401	-0.473192	-0.142924	-0.184056	-0.254584	12
uc009rqj.1	30770	comp455377_c13	4135	Wdr6	0.493034	0.0662353	1.16734	0.846966	1.19924	1.16849	1.11031	1.1551	5
uc012fvm.1	27489	comp455909_c24	4131	Ebf3	0.0385318	-1.51265	0.120757	-0.710707	-0.0507561	-0.987154	0.202646	-1.01378	16
uc011wiy.1	148	comp462135_c11	4125	Gm15455	-1.80075	0.317738	-7.54823	0.158562	-0.347771	0.149906	-1.93866	0.0584695	13
uc008pre.1	18164	comp464409_c20	4123	Lrba	-0.395841	0.0416464	-0.503154	-0.0289829	-0.527705	-0.214493	-0.46771	-0.222688	12
uc007bxf.2	678	comp464514_c7	4121	Inpp5d	1.3248	2.05378	0.72147	1.00462	0.716407	0.763071	0.746252	0.360781	9
uc007byx.1	698	comp463967_c25	4121	Agap1	-0.0280072	-0.0793603	0.232843	-0.0273385	0.183889	-0.24075	0.422782	-0.285768	12
uc008uxz.2	20420	comp460378_c7	4119	Kpna6	0.0842096	0.341314	0.0087316	0.0974366	-0.0670963	0.0246944	-0.141081	-0.159499	12
uc007hdd.2	3058	comp463154_c14	4117	Cpsf6	-0.457228	0.705526	-0.266929	0.114065	-0.180084	0.00456399	-0.152701	-0.00631169	12
uc009dnw.2	24190	comp464746_c2	4117	Mical3	-0.483792	0.208456	-0.197021	0.0958688	-0.0761119	0.0830679	0.23898	-0.00733964	12
uc009ioq.3	26810	comp461569_c1	4115	Pde2a	1.51044	0.120318	0.997846	-0.108203	0.812715	-0.586487	1.05722	-0.903634	5
uc008lux.2	16533	comp464384_c7	4113	Mapkbp1	-0.751269	0.326241	-0.777098	-0.184467	-0.711989	-0.330381	-0.457782	-0.264066	12
uc008mrq.1	16824	comp459147_c11	4113	Slc24a3	-1.66969	0.153316	-1.15766	0.000182445	-1.11174	-0.247075	-0.730394	-0.42337	12
uc007hng.1	3323	comp460224_c8	4105	Esyt1	0.839871	0.734951	0.853645	0.539384	0.886414	0.346465	0.76483	-0.0448561	6
uc009brc.1	23353	comp455677_c1	4105	Epha1	0.121707	0.333903	-0.244233	0.111615	-0.408603	-0.346947	-0.385944	-0.358923	12
uc008jni.2	15418	comp464089_c45	4103	Dennd1a	-0.426887	0.125638	-0.356619	0.0972455	-0.263964	0.255916	-0.0251702	0.10042	12
uc009tmn.2	31577	comp451810_c0	4103	Plxnb3	-1.31291	-1.47063	0.85715	-1.89805	1.62285	-1.44376	1.18996	-0.968663	16
uc008ful.1	13945	comp454085_c19	4101	Tshz1	-0.702654	-0.632501	-0.591032	-0.215197	-0.565108	0.177281	-0.504082	-0.171139	12
uc008jak.2	15237	comp463515_c6	4101	Odf2	0.133606	0.727526	0.194212	0.535597	0.305267	0.598516	0.191226	0.463948	6
uc008ako.1	11443	comp464140_c25	4100	Map3k4	-0.364747	0.130504	-0.310987	-0.193361	-0.329508	-0.346372	-0.362842	-0.355499	12
uc009kvc.2	27754	comp458635_c26	4100	Col4a2	2.07984	0.886461	2.27622	1.42623	2.4559	1.36931	2.29559	0.996003	2
uc008ciw.2	12468	comp461178_c20	4098	Dhx16	0.478384	0.83537	0.362293	0.22358	0.333512	0.207275	0.142737	0.00166531	6
uc008gah.2	14018	comp462332_c5	4096	Lrfn4	1.51659	1.0176	1.64572	1.18506	1.63959	1.07071	1.30581	0.981283	5
uc009ntz.2	29027	comp461673_c13	4094	Ankrd11	-0.389966	0.22011	-0.301558	0.0664458	-0.344326	0.0426807	-0.162385	-0.0853787	12
uc008xnw.1	21562	comp464036_c25	4092	Pds5a	0.0322708	0.564159	0.0209672	0.289821	-0.0481358	0.131009	-0.0769821	0.185999	6
uc011xaz.1	1754	comp464483_c22	4088	Map3k5	0.384856	0.459487	-0.105358	-0.289926	-0.0295129	-0.405566	0.0863069	-0.484437	6
uc007lxh.1	5102	comp464291_c22	4088	Mrc2	0.750029	0.559922	1.37877	1.54471	1.41077	1.84506	1.25903	1.57348	5
uc012dsm.1	21172	comp450270_c2	4084	Magi2	-1.19589	-1.55816	-0.166368	-1.73735	0.00325816	-0.8697	0.345412	-1.36343	16
uc033jjq.1	29355	comp460351_c7	4080		0.00245766	-0.0182426	-0.0241733	-0.0411741	0.00984422	-0.17354	-0.160777	-0.26799	12
uc011wml.1	439	comp461547_c3	4076	11128C15Rik	-1.18331	-0.796812	-0.905043	-0.639811	-0.747328	-0.633827	-0.655088	-0.483086	13
uc007qxv.1	7448	comp465084_c9	4076	Ptch1	-0.145269	-0.736449	0.201898	-0.649245	0.275647	0.178506	0.165871	0.898639	6
uc008bvx.1	12270	comp464443_c1	4076	Notch3	1.04059	0.959321	1.01205	0.56671	0.915498	0.452847	0.933171	0.212471	6
uc007ssq.1	8250	comp460377_c17	4074	Slmap	0.0817785	0.395448	-0.0579631	0.141392	-0.23286	-0.0674607	-0.11866	-0.0737835	12
uc009nfx.1	28777	comp463271_c18	4064	Smpd3	1.54603	0.0815196	0.815464	0.541711	0.560621	-0.199047	-0.0589698	-0.417678	5
uc007jih.2	4051	comp464276_c3	4062	Ulk2	-0.206379	0.0757896	0.185865	0.0799542	0.255911	-0.0391379	0.356383	-0.13869	12
uc008xcr.1	21385	comp461056_c39	4062	Add1	0.14943	0.228857	0.209685	0.121157	0.258924	0.0550417	0.296466	-0.0551249	6
uc009ibc.2	26583	comp464850_c25	4062	Iqgap1	0.180663	0.60488	-0.0942676	0.166942	-0.0720711	-0.0857902	-0.111791	-0.255977	12
uc007uuh.2	9102	comp464433_c2	4060	Pcdh2	-1.3388	-1.48302	1.8987	-1.46941	2.0051	-1.14107	0.725812	-0.846608	16
uc012bnq.2	14780	comp464758_c11	4060	Nrap	-3.27383	-2.41829	-3.19528	-2.93535	-3.35377	-2.42476	-3.1937	-3.54178	14
uc008qsi.2	18589	comp462399_c23	4060	Csde1	-0.37407	0.0594656	-0.539885	-0.13245	-0.636004	-0.251431	-0.629978	-0.353379	12
uc007qnj.1	7294	comp459826_c10	4058	Ror2	1.75713	-0.00601333	2.59372	1.42884	2.7604	1.7189	2.59649	1.53261	2
uc007biy.2	443	comp430714_c1	4056	Cps1	-1.85986	-1.21126	0.237425	-1.20285	0.556899	-1.81382	-0.21954	-1.62414	16
uc009ocb.1	29141	comp465244_c6	4054	mKIAA1997	-0.642662	-0.673713	-0.254642	-0.275484	-0.178203	-0.113464	0.0565299	-0.0782705	12
uc007ofy.1	6017	comp464757_c3	4044	11118G7Rik	0.0567018	0.695692	-0.0202865	0.555314	-0.0305986	0.529896	-0.0394595	0.372999	7
uc007wbl.2	9702	comp464703_c14	4040	Trappc9	-0.165191	0.341861	0.0301018	0.189533	0.0281646	0.186672	0.168729	0.124326	6
uc007zmz.1	11081	comp460090_c30	4038	Tomm7a	0.283214	0.338526	0.159127	-0.00767313	0.178516	-0.153567	0.0529691	-0.135	6
uc009ayf.1	23068	comp463751_c4	4038	Phf14	-0.172789	0.115574	-0.176858	0.325687	-0.28138	0.384422	-0.193289	0.402329	12
uc007kzx.1	4705	comp463926_c12	4032	Itga3	0.175476	1.55435	-0.299097	0.148757	-0.279434	0.0250473	-0.211971	-0.0198207	7
uc009nlw.1	28881	comp459380_c1	4030	Pdpr	-0.363809	-0.0624591	-0.219573	-0.245994	-0.188482	-0.265111	-0.0493928	-0.253839	12
uc012hrn.1	32204	comp464724_c0	4030	Tlr7	2.15222	0.615373	1.37471	0.876299	1.3606	0.512527	1.5407	0.262815	5
uc007rws.1	7818	comp464414_c17	4026	Skiv2l2	-0.320835	0.448092	-0.313943	0.19737	-0.233119	0.0936923	-0.242248	0.0779551	12
uc008ynr.1	21925	comp464923_c5	4026	Ccdc18	-0.648411	0.232593	-0.631391	0.292042	-0.69721	0.226581	-0.92899	0.159142	12
uc009mhl.1	28373	comp456616_c3	4022	Nr3c2	-2.20917	-1.74628	-1.95906	-1.67901	-1.75627	-1.638	-1.02464	-1.63575	14
uc007udf.1	8830	comp464083_c8	4020	Xpo4	0.42215	0.726972	0.279214	0.44399	0.249207	0.32455	0.286593	0.292662	6
uc008hts.1	14714	comp454075_c18	4016	Trim8	0.63906	0.979156	0.377628	0.555412	0.413596	0.428374	0.45862	0.2774	6
uc009jin.2	27173	comp455955_c21	4006	Sox6	-1.80945	-1.25817	-1.60486	-1.4697	-1.67725	-1.36975	-1.53251	-1.33061	13
uc012gpb.1	29286	comp464094_c24	4000	Tyk2	0.0597406	0.387862	0.0590023	0.35135	0.225801	0.410837	0.205323	0.281787	6
uc009ddd.2	24049	comp352172_c0	3996	Lrrn1	-0.584032	-1.43577	0.615204	2.54981	0.128173	3.14954	0.0870256	2.86545	10
uc008oln.1	17648	comp454307_c0	3994	BC6779	1.21303	0.562564	1.17391	-0.052506	1.20423	0.0595726	0.893975	-0.286047	5
uc012gkl.2	28822	comp464739_c30	3994	Ap1g1	0.16486	0.429826	-0.0789535	0.121496	-0.0493091	-0.0305919	-0.195098	0.0300273	12
uc009qbv.2	30075	comp462891_c18	3992	Dis3l	-0.335646	0.228333	-0.255132	0.156934	-0.372895	0.186225	-0.533138	-0.00849435	12
uc007eus.1	1886	comp453563_c5	3988	Dse	0.922361	1.59079	0.91771	1.24477	0.967421	0.962141	0.977179	0.644919	5
uc009jrw.1	27304	comp459010_c1	3988	Eif3c	0.511958	0.661932	0.272831	0.20268	0.18953	0.0903262	-0.00208107	0.0292899	6
uc011wxn.1	1503	comp464900_c13	3985	Ahctf1	-0.0475629	0.193615	-0.0550851	-0.41743	-0.0965343	-0.430015	-0.123813	-0.431966	12
uc008euy.1	13464	comp462911_c6	3985	Mcc	-0.724835	-0.422421	-0.737842	-0.252648	-0.753806	-0.00259537	-0.567352	0.0232601	12
uc007kga.1	4408	comp462934_c12	3983	Cpd	-0.106855	0.0421214	-0.264414	-0.389075	-0.337165	-0.608121	-0.405218	-0.669042	13
uc007rku.2	7654	comp456915_c10	3983	Thbs4	1.89842	-0.00136825	2.29541	0.746163	1.77548	0.592828	1.34448	-0.415252	5
uc008fau.1	13562	comp464987_c10	3979	Ndst1	0.726086	0.529296	0.769744	0.82637	0.700261	0.884005	0.612415	0.77167	9
uc008xkc.2	21489	comp451202_c0	3979	Ppargc1a	-3.15117	-2.28778	-2.97532	-2.35619	-2.67525	-3.019	-2.68861	-2.76573	14
uc007sxi.2	8302	comp450111_c7	3975	Dnahc1	-0.0774799	-0.0447908	1.03116	-0.493293	1.4238	-1.10615	1.16131	-0.428391	5
uc007xpn.1	10361	comp462859_c15	3975	Nckap5l	0.903021	-0.10933	1.22608	0.300643	1.30747	0.672534	1.23992	0.446235	5
uc008qam.2	18278	comp464867_c14	3971	Ubap2l	-0.133683	0.209611	-0.0727182	0.173323	-0.0978832	0.228073	-0.178382	0.0827095	12
uc009cvx.2	23942	comp460226_c8	3971	Mcm2	1.52289	1.06151	1.25315	0.446329	1.05936	0.480361	0.489598	0.432453	6
uc007wmi.2	9894	comp460297_c5	3969	Arhgap39	-0.466842	-0.061268	-0.309839	-0.190619	0.0310757	0.02881	-0.0223339	-0.0165043	12
uc007yet.1	10601	comp463025_c21	3969	Txndc11	0.213435	0.51186	0.283452	0.527568	0.302888	0.525494	0.300339	0.396071	6
uc009cgv.1	23678	comp457045_c23	3969	Rnf13	-0.0190662	-0.00469476	-0.120107	0.220146	-0.00297857	0.00154978	-0.036263	-0.117696	12
uc008vig.2	20577	comp462326_c2	3965	Kdm1a	0.714805	0.187858	0.737761	0.194204	0.735884	0.121561	0.51725	0.0721694	6
uc007ail.1	49	comp464205_c1	3963	Ncoa2	-0.295765	-0.0763703	-0.381448	-0.184985	-0.336608	-0.19856	-0.321324	-0.20609	12
uc012hku.1	31605	comp462579_c1	3961	Plxna3	-0.371733	1.42931	-0.221862	1.10821	-0.0204871	1.02498	0.138971	1.07714	7
uc008hep.2	14487	comp454296_c5	3959	Prkg1	-0.48059	-1.14107	0.136463	-0.404297	-0.062939	-0.101651	-0.0143998	-0.0993206	12
uc008dly.1	12987	comp462207_c1	3957	Myom1	-3.14354	-3.27152	-2.82012	-2.17054	-3.09304	-2.10353	-2.98142	-3.02895	14
uc007tjv.2	8519	comp463418_c26	3955	Exoc5	0.40339	0.233419	0.251894	0.182753	0.297428	0.0441662	0.104401	0.116306	6
uc011zlq.1	8788	comp454285_c13	3955	Nfatc4	1.76964	-0.521691	2.31578	0.606001	2.47039	1.16206	2.49432	0.913522	5
uc008nre.1	17335	comp456071_c13	3953	Zhx3	-0.961677	-0.417937	-0.634728	-0.522897	-0.548709	-0.47723	-0.238443	-0.640766	13
uc009bgm.3	23202	comp465184_c11	3951	Plxna4	0.347933	1.09167	0.492379	0.994391	0.615806	0.927709	0.759523	0.896126	9
uc008aoi.2	11509	comp455716_c8	3949	Dll1	-0.607067	0.455992	-0.859277	0.711602	-0.838882	0.726688	-0.4083	0.354655	7
uc008wnl.1	21165	comp461784_c13	3949	Sema3c	-0.690526	-0.136263	-0.750755	-0.574849	-0.673001	-0.65515	-0.565232	-1.03641	13
uc007eiu.1	1688	comp460511_c12	3943	Sash1	-0.138926	-0.425652	-0.0925571	-0.157658	-0.102246	-0.119149	0.325024	-0.040044	12
uc029vty.2	23188	comp463659_c17	3943		0.405726	0.28707	0.366607	0.241949	0.214788	0.15287	0.139845	0.0845821	6
uc009ome.2	29311	comp464330_c26	3943	Smarca4	0.0914929	0.818259	0.12173	0.603003	0.0417794	0.660203	-0.0542297	0.514553	6
uc007ygv.2	10633	comp464044_c40	3941	4921513D23Rik	-0.508325	-0.0835286	-0.473201	-0.140302	-0.401654	-0.218756	-0.310434	-0.176752	12
uc008mrv.2	16827	comp462068_c3	3941	Rin2	0.117867	0.38871	0.255326	0.336154	0.238604	0.270723	0.315078	0.202707	6
uc007zyt.2	11291	comp456923_c15	3939	Slc5a3	-0.959622	-0.301532	-0.729414	-0.336945	-0.633427	-0.482553	-0.444062	-0.549028	13
uc009msf.2	28537	comp465199_c7	3937	Chd9	-0.559377	-0.0550278	-0.500525	-0.0816101	-0.498063	-0.171827	-0.427627	-0.198934	12
uc007oso.1	6325	comp461334_c16	3933	BC223	-0.767039	0.082961	-0.573138	0.0749455	-0.71614	0.157831	-0.398958	0.0504242	12
uc009fig.2	25113	comp463947_c14	3933	Prkd2	-0.464976	-0.217107	-0.499061	-0.297728	-0.511588	-0.0123786	-0.383384	-0.211253	12
uc009oty.1	29431	comp463501_c21	3927	Stt3a	0.769595	0.674803	0.66581	0.472993	0.644894	0.243424	0.280593	0.163484	6
uc007rxw.1	7843	comp455100_c3	3925	Itga2	-0.194528	0.724044	-0.526696	-0.170605	-0.292295	-0.594074	-0.527689	-0.465428	12
uc009rhc.2	30650	comp463442_c14	3921	Nphp3	-0.485623	-0.388027	-0.595869	-0.109154	-0.53461	0.0742832	-0.438533	0.0380138	12
uc007tbu.1	8367	comp457008_c1	3917	Cdhr1	6.2931	8.2052	5.32955	6.77881	4.49336	6.14764	1.92331	6.02706	11
uc009pck.2	29610	comp459710_c26	3917	Nlrx1	0.981177	1.23889	0.947744	0.613669	0.802775	0.674674	0.916611	0.550651	5
uc008fte.2	13928	comp460542_c16	3915	Nfatc1	-0.16676	-0.410576	-0.158587	-0.327868	-0.243211	-0.224016	-0.00587894	-0.357624	12
uc007kfj.2	4399	comp466438_c0	3913	Gemin4	-0.06406	0.952215	0.0458095	0.712493	-0.0584259	0.660987	-0.0105413	0.590269	7
uc007lfr.2	4814	comp461357_c19	3913	Cdk12	-0.346064	0.264225	-0.372024	-0.0143508	-0.359076	-0.0530906	-0.349733	-0.175609	12
uc009kfr.2	27503	comp461794_c29	3911	Inpp5a	-0.447535	-0.363634	-0.318517	-0.366411	-0.474568	-0.427007	-0.107186	-0.46877	12
uc008jwu.2	15550	comp457606_c5	3907	Galnt3	0.973065	0.428449	0.282339	-0.29332	0.208852	-0.508114	-0.38521	-0.467319	6
uc008duj.2	13102	comp461409_c16	3905	Epas1	0.301	-0.0491925	-0.214689	-0.175528	-0.338139	-0.687767	-0.502994	-0.970938	12
uc008fuf.2	13939	comp464550_c30	3905	Zfp516	0.127393	0.241377	0.341631	0.358497	0.394214	0.442895	0.39768	0.379086	6
uc008oys.1	17869	comp464433_c11	3905	Atp11b	0.534814	0.955367	0.0710022	0.245115	-0.0645891	0.0304023	-0.0788028	-0.0673439	7
uc009sle.3	31050	comp463793_c31	3905	Clcn5	1.05138	0.61578	1.1862	0.817177	1.16478	0.751827	0.925326	0.382025	5
uc009uti.1	32153	comp460128_c17	3903	Gpr64	-0.336832	-0.376791	0.904405	1.14885	0.801885	1.72958	1.12446	1.47992	5
uc007lei.1	4787	comp462114_c3	3901	Mllt6	-0.0854171	-0.347422	0.179794	-0.257405	0.145085	-0.103003	0.23316	-0.270933	12
uc007mxr.2	5483	comp464534_c14	3901	Ncoa1	-0.471373	-0.176166	-0.576694	-0.132473	-0.516509	0.0804974	-0.399792	0.0438738	12
uc033ioe.1	23070	comp455850_c0	3901		-0.326688	-0.30004	-0.210979	1.32903	0.0123641	1.30649	0.530436	1.08816	6
uc009lsi.2	28155	comp459933_c0	3901	Wdr17	-2.40009	-0.504704	-1.28461	-0.66113	-7.20798	-0.802973	-2.56459	-0.78907	14
uc007oij.1	6054	comp463162_c18	3899	Pomt2	0.471774	-0.202091	1.00524	0.0475133	1.03977	0.248709	1.05996	0.150868	6
uc007uyd.2	9166	comp409661_c0	3897	Slitrk6	-1.02102	-0.147602	-1.79333	-0.295367	-1.84875	-0.509453	-1.99773	-0.257073	13
uc007dbf.1	1186	comp463386_c14	3895	Xpr1	0.382549	0.671056	0.40855	0.470322	0.189343	0.404874	0.128085	0.279127	6
uc007usp.2	9076	comp464321_c29	3895	131F3Rik	-0.761745	-0.160391	-0.686635	-0.640864	-0.500905	-0.689807	-0.367975	-0.889498	13
uc007hwj.2	3478	comp455685_c5	3889	Znrf3	-0.768492	-0.205481	-0.381884	-0.200226	-0.583673	-0.106593	-0.31151	0.0728235	12
uc007bpv.2	535	comp461340_c0	3887	Slc4a3	-0.171447	-1.47189	0.547142	-0.886004	0.556894	-0.398995	0.67618	-0.76835	12
uc007csr.2	1040	comp464322_c24	3885	Ptprv	1.18052	0.189721	2.20982	0.604414	2.63026	0.865229	2.46313	1.14345	5
uc007ezu.2	1964	comp455503_c19	3885	Prdm1	0.352578	0.169388	-0.0628409	0.360662	0.0572622	-0.344602	-0.207332	-0.193015	12
uc007bjd.2	447	comp462065_c19	3883	Ikzf2	-0.914495	-0.406978	-1.13697	-0.377404	-1.11625	-0.309332	-1.06594	-0.760471	13
uc007gnf.1	2739	comp461176_c8	3883	Prdm4	0.260144	0.67303	0.0301095	0.449799	0.0456601	0.240879	-0.0122175	0.209358	6
uc011yyx.2	7150	comp462721_c3	3881	Atxn1	0.295194	0.442898	0.234375	0.418627	0.356432	0.305234	0.37378	0.0854711	6
uc007vif.1	9315	comp457740_c19	3879	Cdh6	-0.364833	0.687371	1.47431	1.11146	1.68674	1.06064	1.7277	1.05721	5
uc012cfc.1	16793	comp462076_c2	3879	Flrt3	-0.316029	0.281828	-0.38341	-0.213375	0.155716	-0.218371	-0.012961	-0.201865	12
uc009iio.1	26711	comp464210_c13	3879	Odz4	0.495317	0.567874	0.230878	0.348314	-0.032666	0.375915	0.0560155	0.383717	6
uc008vtg.2	20777	comp463328_c26	3877	Mfn2	-0.68887	-0.681987	-0.647791	-0.995165	-0.505659	-1.04204	-0.495981	-1.24684	13
uc009nid.1	28809	comp452846_c5	3877	Zfhx3	-0.189471	-0.737536	0.775421	-0.10163	0.853138	0.533946	1.04989	0.0611788	6
uc007zif.1	11014	comp457517_c23	3875	Ccdc8	-0.391438	-0.783139	0.133434	0.371138	0.478751	0.361184	0.521177	-0.0299198	6
uc007npw.1	5776	comp463660_c1	3874	Sec23a	0.467817	-0.0839413	0.673165	0.377073	0.678377	0.305921	0.38989	0.317444	6
uc008hun.1	14725	comp452822_c0	3874	Taf5	-0.016856	0.53779	-0.0691575	0.024939	-0.208589	-0.167267	-0.249211	-0.0894467	12
uc011wsz.1	1071	comp464356_c19	3870	Camsap1l1	0.0486277	0.0266601	-0.132154	-0.16241	-0.114894	-0.176609	-0.1849	-0.241926	12
uc007xpg.1	10358	comp463795_c8	3868	Prpf4b	-1.13381	-0.891927	-0.533546	-0.735203	-0.332016	-0.281552	-0.00863863	-0.422791	13
uc008vab.1	20445	comp459612_c7	3868	Ptpru	-0.102652	-1.07636	0.328097	-0.700589	0.539176	-0.864529	1.20276	-1.24403	5
uc008xff.1	21422	comp455168_c1	3866	Wfs1	-1.013	-0.972938	-0.675405	-0.6871	-1.02986	-0.774792	-0.779594	-1.20058	13
uc008ows.1	17831	comp463930_c17	3864	Usp13	-2.54047	-1.06776	-2.00201	-0.880728	-1.94147	-0.76296	-1.90552	-1.28271	13
uc009ekk.2	24681	comp463276_c10	3862	Lrp6	-0.343075	-0.194262	-0.224942	-0.264398	-0.125638	-0.327959	0.0701519	-0.30579	12
uc008xlq.2	21511	comp458990_c3	3854	Stim2	0.143854	0.0921151	0.0487894	-0.162295	0.0955567	-0.269632	-0.062561	-0.344939	12
uc008geg.3	14075	comp461024_c7	3852	Sipa1	1.1381	1.41816	1.24212	1.01693	1.1968	1.15556	1.01192	0.743375	5
uc012dvi.1	21413	comp422889_c5	3852	Tada2b	0.234412	0.246819	0.347267	-0.101136	0.152117	-0.00444631	0.28222	-0.263769	6
uc007cln.1	944	comp462842_c11	3850	Mcm6	0.721622	1.12161	0.498826	0.665211	0.472501	0.567359	-0.0353638	0.621475	6
uc012aux.1	12702	comp461892_c0	3850	Foxp4	0.380355	0.4058	0.414703	0.308746	0.165927	0.337811	0.289391	0.115065	6
ucuc.2	31189	comp452537_c1	3846		-0.483305	0.079415	-0.147935	0.168559	-0.0740302	0.296748	-0.0615055	0.0552671	12
uc008otj.2	17779	comp464406_c17	3844	Ect2	0.590008	1.59607	0.586238	0.761036	0.493964	0.829058	-0.0134042	0.806215	6
uc012edl.1	22449	comp465161_c23	3844	Sbno1	-0.0256365	0.347017	-0.111271	0.080822	-0.0707388	0.00607018	-0.168833	-0.036959	12
uc008bfi.2	11810	comp458875_c0	3842	Itpr3	-0.791772	0.0267583	-0.911003	-0.29529	-0.809612	-0.385918	-0.45728	-0.432613	12
uc008vcs.1	20495	comp464273_c1	3842	Slc9a1	0.650361	0.488541	0.339384	0.256086	0.130724	0.17495	0.166557	-0.00399474	6
uc009usj.1	32144	comp462853_c5	3842	Rps6ka3	0.0229892	0.493472	-0.2332	0.265329	-0.293528	0.149245	-0.253418	-0.115419	12
uc008xhv.2	21456	comp454844_c18	3838	Fbxl5	0.201712	0.997897	0.0103514	0.585503	0.047694	0.427457	0.163332	0.361149	6
uc008wsb.2	21229	comp458727_c5	3836	Abcf2	0.569574	0.693151	0.377759	0.330182	0.337376	0.241438	0.0495112	0.189843	6
uc007eir.2	1686	comp454997_c20	3834	Tab2	-0.129663	0.104079	-0.339089	-0.0689915	-0.47319	0.092092	-0.347814	0.0394971	12
uc009cyp.2	23994	comp461810_c42	3832	Nr2c2	0.00111996	-0.222062	0.138824	-0.160273	0.166474	-0.236325	0.325459	-0.154586	12
uc011ypj.1	6047	comp458403_c4	3826	Angel1	0.312036	-0.0673795	0.0855374	0.41415	-0.223731	0.523689	-0.139691	0.434082	6
uc009ipz.1	26824	comp464991_c16	3826	Numa1	-0.0280097	-0.00164367	-0.0437204	0.0305628	0.0186911	0.156186	0.020831	0.0170947	12
uc008qbx.2	18290	comp461918_c5	3820	Dennd4b	0.0279842	0.544566	0.0592947	0.146578	0.184096	0.122922	0.0393411	-0.646901	12
uc007dho.1	1263	comp464145_c1	3818	Kifap3	-0.200734	-0.143363	0.245079	0.0661631	0.32354	0.0499724	0.268076	0.0510392	6
uc008imz.1	15049	comp458761_c5	3812	Arhgap21	-0.57228	0.113363	-0.320104	-0.286911	-0.139154	-0.350415	0.0763543	-0.488272	12
uc007qmn.2	7281	comp463705_c7	3810	Sema4d	2.05066	0.515149	1.53465	0.487808	1.08243	0.177707	0.594496	0.0957966	5
uc007inz.1	3728	comp463886_c4	3808	Adam19	1.03786	1.73875	1.3594	1.68152	1.0416	1.40367	1.03069	1.0715	9
uc009uqd.2	32089	comp464118_c3	3808	Kdm5c	0.589402	0.476689	0.441646	0.359562	0.455159	0.282676	0.316787	0.245755	6
uc009nmu.2	28900	comp453461_c5	3806	Bcar1	0.655364	0.504417	0.673454	0.540872	0.666785	0.476658	0.547197	0.0841966	6
uc007jrx.1	4197	comp461126_c10	3804	Nlgn2	0.76254	-0.154404	1.57753	1.05548	1.73689	1.64488	1.61521	1.31982	5
uc008ssi.1	19448	comp463351_c2	3804	Frmpd1	0.201859	0.0300229	-0.27163	0.451092	-0.276302	-0.110652	-0.380935	-0.140596	12
uc009nqg.1	28966	comp464006_c13	3804	Atp2c2	0.34539	1.21707	-0.15961	0.499697	-0.0792172	-0.0687695	0.00782816	0.00365134	7
uc007vtq.2	9504	comp456588_c26	3802	Rnf139	-0.11207	-0.103166	-0.0634101	-0.283183	0.00289078	-0.511474	-0.0711948	-0.498793	12
uc007zkb.1	11042	comp463605_c1	3800	C3327C9Rik	0.575153	1.2141	0.336137	0.955236	0.101958	0.786742	-0.2167	0.875181	7
uc009mmu.2	28460	comp462900_c5	3798	Nacc1	0.381275	1.21092	0.267574	0.618503	0.148962	0.353187	-0.0517562	0.152872	7
uc008lsf.2	16491	comp460689_c6	3796	Pak6	0.597951	1.10181	0.0854501	0.34094	-0.113637	0.0850738	0.0787991	0.154762	7
uc009txe.1	31766	comp464768_c9	3796	Med12	-0.214661	-0.0564949	-0.140924	-0.304597	-0.111739	-0.182708	0.0806325	-0.207911	12
uc008lwx.2	16554	comp463932_c24	3792	Ttbk2	-0.676989	-0.263402	-0.101313	0.0718651	-0.0306674	0.219687	0.00339484	0.0102387	12
uc008qre.1	18572	comp457090_c24	3792	Ptgfrn	1.18016	1.11485	1.35575	1.42459	1.41962	1.63884	1.37247	1.40126	5
uc008jka.1	15363	comp453949_c33	3790	Rab14	-0.124321	0.361975	-0.237631	0.142568	-0.382611	0.0769782	-0.274982	0.00730699	12
uc007tyo.1	8760	comp458769_c4	3786	Lrrc16b	-1.40924	-0.585945	-0.492153	-0.379252	0.256799	-0.432948	0.215646	-0.53432	12
ucuct.1	20091	comp463448_c6	3782		0.12316	0.357316	-0.0100756	0.190195	-0.0179924	0.116742	-0.0385435	0.019319	6
uc007czo.2	1154	comp464348_c2	3780	Smg7	-0.391557	0.143108	-0.478275	-0.227014	-0.38901	-0.24761	-0.47275	-0.34696	12
uc007jgi.1	4022	comp457113_c1	3780	Flii	0.336827	0.658628	0.069436	0.344182	0.103898	0.149071	0.0694775	-0.132891	6
uc007xum.1	10448	comp462767_c1	3780	Tenc1	-1.41571	-1.16842	-1.17536	-1.01907	-1.02029	-0.809069	-0.526013	-0.995294	13
uc009kvb.2	27753	comp463075_c11	3780	Col4a1	2.66101	1.04327	2.70559	1.30463	2.84323	1.24581	2.56211	0.862534	2
uc008ize.2	15219	comp453591_c11	3778	Gtf3c4	0.25024	0.436898	0.485144	0.285052	0.585781	0.322248	0.502023	0.367534	6
uc009jtg.2	27326	comp462677_c2	3776	Taok2	0.288513	0.404061	0.412055	0.294479	0.410858	0.509897	0.367143	0.308832	6
uc007ave.1	251	comp460848_c7	3774	Tgfbrap1	-0.00274311	0.600892	0.0177063	0.234145	-0.0697389	0.169154	0.0723738	0.0452847	6
uc011xyx.1	4351	comp463489_c5	3770	131I1Rik	0.0351459	0.640327	0.0167202	0.131437	-0.192269	-0.0113179	-0.113754	-0.201562	12
uc008nzi.2	17457	comp446940_c1	3766	Kcnb1	-1.28987	-1.1662	-0.340166	-0.547754	0.0372216	0.527291	-0.0428696	1.0122	6
uc009djn.1	24127	comp463202_c17	3766	Plxnd1	1.31278	0.153535	1.03352	0.320468	1.07544	0.306861	1.13801	0.121326	5
uc007bnx.1	512	comp460703_c1	3764	Abcb6	1.12377	0.573315	1.2213	0.135113	0.862235	0.110537	0.643377	0.0559723	5
uc012dvb.1	21406	comp462664_c14	3764	Sh3tc1	0.920636	1.3182	0.784183	1.14493	0.875635	0.750462	1.01531	0.405925	5
uc007xju.2	10281	comp464732_c12	3761	Ano6	-0.0913296	0.152624	-0.0130882	-0.154155	0.00625549	-0.253752	0.101764	-0.413087	12
uc012bad.1	13241	comp464890_c7	3761	Trappc8	-0.0305016	0.39689	-0.258878	-0.0238931	-0.246999	-0.284133	-0.270485	-0.257551	12
uc008zsk.2	22492	comp458193_c18	3761	Rimbp2	-1.78351	-1.45902	-1.92126	-1.04771	-1.39749	-0.85213	-0.890326	-1.21154	13
uc007jqt.1	4180	comp464388_c8	3759	Fxr2	-0.112022	0.0739285	-0.0311304	-0.140051	0.0226477	-0.165949	-0.111801	-0.297062	12
uc029sfw.1	8047	comp463297_c34	3759		-0.619723	-0.652417	-0.370311	-0.32488	-0.462304	-0.0884728	-0.244101	-0.0541304	13
uc008itt.2	15149	comp462969_c6	3757	Camsap1	-0.1911	0.183227	-0.163423	0.447814	-0.173576	0.492529	-0.242714	0.357124	12
uc008qkz.1	18446	comp461437_c15	3755	Rprd2	-0.528727	0.0438768	-0.579348	-0.0176626	-0.480447	-0.039692	-0.412959	-0.138496	12
uc012gpx.2	29385	comp465036_c17	3753	Nfrkb	-0.0673982	0.209032	0.0687585	-0.0526937	-0.0661039	-0.00966434	0.0928485	-0.000279295	12
uc008jdz.3	15284	comp458285_c18	3751	Abl1	0.102888	0.626951	0.438828	0.194386	0.42444	0.275414	0.462642	0.129677	6
uc008jtb.1	15510	comp463746_c10	3751	Pkp4	0.156046	0.549252	-0.0745063	-0.261176	-0.153053	-0.300772	-0.271993	-0.342942	12
uc007odh.1	5983	comp461085_c17	3749	Zfyve1	0.153712	0.364216	0.346851	0.388133	0.275158	0.358177	0.482011	0.314081	6
uc008jbg.1	15246	comp462876_c4	3749	Zer1	-0.423864	-0.444937	-0.235621	-0.291198	-0.146324	-0.050211	0.177207	-0.136488	12
uc009cyv.1	23996	comp460445_c27	3749	Zfyve2	0.626595	0.26378	0.4384	0.234258	0.443691	0.0214577	0.348437	-0.0728569	6
uc008kwr.1	15993	comp463618_c24	3747	Ambra1	-0.0914767	0.295706	-0.113888	0.0650736	-0.159835	0.044738	-0.0817266	0.0324943	12
uc007aif.1	47	comp453551_c5	3745	Slco5a1	-1.17134	-1.17205	-0.506486	0.626019	-0.423501	0.521081	-0.329216	0.344201	13
uc007qts.2	7390	comp464829_c13	3743	Hnrnpk	0.283102	0.342121	0.145401	0.138053	0.100152	0.0848391	-0.0328823	0.0457759	6
uc007pyq.2	7025	comp459026_c9	3741	E2f3	0.570526	1.21682	0.855696	0.875389	0.898669	0.905684	0.710608	0.806349	9
uc008ice.2	14833	comp461033_c10	3741	Grk5	0.23086	-0.925199	0.173809	-0.709966	0.177287	-0.561233	0.414104	-0.844134	16
uc008xkf.2	21492	comp459928_c2	3739	Dhx15	-0.0922026	0.178798	-0.198713	-0.0212178	-0.241005	-0.168328	-0.283877	-0.139459	12
uc009sqt.2	31138	comp461745_c6	3739	Bcor	-0.649382	-0.02603	-0.523118	-0.106191	-0.422498	-0.181697	-0.340312	-0.188568	12
uc008pcj.2	17925	comp460862_c7	3729	Phf17	-0.768848	-0.338697	-0.825838	-0.418047	-0.994327	-0.464621	-0.407672	-0.663209	13
uc009jqq.1	27291	comp464282_c9	3729	Xpo6	0.141924	0.84654	0.234815	0.493724	0.210773	0.461871	0.299644	0.390542	6
uc012coy.1	17895	comp462825_c24	3723	Spata5	-0.118299	0.0017995	0.053705	-0.0626275	0.108497	-0.18089	0.138885	-0.0641043	12
uc009psz.2	29953	comp452758_c18	3723	C2381A13Rik	0.548145	0.210671	0.380452	0.38097	0.315587	0.258638	0.347377	0.043918	6
uc008hpg.2	14655	comp463690_c6	3721	Chuk	0.209182	0.370994	0.175387	0.0503988	0.199926	-0.0783633	0.144037	-0.0725145	6
uc008qym.2	18682	comp454665_c0	3721	Atxn7l2	-0.147614	-0.188934	0.426598	-0.201962	0.400977	-0.0196993	0.570348	-0.100529	6
uc008pyg.2	18244	comp461384_c4	3719	Thbs3	0.91856	-1.10904	1.99689	0.650105	2.13378	0.800509	2.06094	0.130019	5
uc009cde.1	23616	comp464230_c15	3719	Herc3	-0.146854	0.3883	-0.383206	-0.246083	-0.421087	-0.475474	-0.324655	-0.633768	12
uc011yny.1	5909	comp463556_c25	3717	Mthfd1	-0.289781	0.413944	-0.404529	0.0336221	-0.323141	-0.152722	-0.427652	-0.0728648	12
uc008lix.1	16336	comp461923_c16	3717	Abtb2	-0.308248	-0.274392	-0.388002	-0.887641	-0.162695	-0.79663	0.0586558	-0.786401	13
uc012gtw.1	29964	comp461676_c28	3717	Sin3a	-0.344628	0.055609	-0.259008	-0.0778032	-0.276743	0.142052	-0.217175	-0.0336848	12
uc007vhq.1	9311	comp460559_c3	3715	Pdzd2	-1.01472	-0.63074	-1.10844	-0.541564	-1.11111	-0.673922	-0.915493	-0.389572	13
uc008exm.2	13512	comp452083_c9	3713	Sncaip	-0.620505	-1.97449	-0.0126721	-0.791184	0.157085	0.525866	0.275358	0.478643	13
uc009ieg.2	26632	comp453405_c1	3713	Arnt2	-0.715666	-0.305281	-0.19035	-0.0713197	-0.104918	0.673441	-0.0101559	0.541456	12
uc012fnc.1	26530	comp456329_c14	3709	Agbl1	-3.12556	-1.84447	-3.45558	-2.63116	-3.22487	-2.50725	-3.08213	-3.3199	14
uc009bcu.1	23142	comp452964_c13	3707	Lrrc4	1.49071	1.33413	1.38997	1.88623	1.03324	1.91657	0.643491	1.91439	9
uc007dft.2	1241	comp463859_c14	3699	AI8481	-0.0826814	0.334721	-0.0598093	-0.0493694	0.00189603	-0.113003	-0.0379565	-0.031364	12
uc009nel.1	28756	comp459530_c7	3699	Edc4	0.213207	0.180948	0.366074	0.108616	0.348116	0.0860413	0.419939	0.00347147	6
uc007jrk.1	4188	comp464239_c1	3697	Polr2a	0.699996	0.654111	0.699897	0.289183	0.55092	0.336141	0.542351	0.304215	6
uc008nwp.1	17422	comp461982_c9	3697	Pcif1	0.152725	0.219161	0.180169	-0.0135544	0.149913	-0.0427806	0.435944	-0.122488	6
uc009cjt.1	23719	comp450674_c0	3697	Lrrtm1	-2.03931	0.940596	2.93164	3.37534	3.49178	3.53965	2.78224	3.28341	8
uc011wky.2	318	comp463664_c26	3695	Pgap1	-0.429263	-0.469741	-0.65141	-0.52489	-0.800468	-0.707863	-0.820375	-0.643689	13
uc033ihc.1	20863	comp456996_c3	3695		0.671244	0.0605392	1.08475	0.385603	1.16269	0.967007	1.24019	0.669936	5
uc009ltk.2	28179	comp462619_c8	3695	Clcn3	0.065205	0.0894395	-0.262733	-0.33231	-0.374227	-0.546921	-0.462177	-0.48044	13
uc007pmh.1	6678	comp463108_c18	3689	Lyst	-0.327618	0.426807	-0.43797	-0.00847284	-0.346073	-0.162366	-0.29892	-0.242977	12
uc009nsj.1	29004	comp455812_c8	3687	Zfpm1	0.0931422	0.498515	-0.221967	0.55878	-0.214626	0.309356	-0.132719	0.151843	6
uc009tgk.2	31447	comp462966_c9	3685	Slc9a6	-0.130847	0.635478	-0.284799	-0.0058804	-0.267392	-0.0488577	-0.269421	-0.0365933	12
uc007ocq.1	5977	comp464592_c20	3683	Pcnx	0.15267	0.495768	0.136093	-0.00374882	0.0831712	0.123611	0.192777	0.066661	6
uc009cxl.1	23973	comp445522_c0	3677	Aldh1l1	0.899703	-2.73131	0.256148	-3.06978	0.425476	-2.86593	0.19665	-3.17218	16
uc009nyf.1	29085	comp464591_c16	3675	Sipa1l2	-0.00653514	0.835864	-0.299689	0.341952	-0.266883	0.176275	-0.16417	0.244374	12
uc009rax.1	30558	comp454733_c42	3675	1192N15Rik	-1.38867	-0.337611	-1.29197	-0.503916	-1.14505	-0.349619	-0.773833	-0.417714	13
uc007pmf.2	6677	comp462582_c13	3673	Nid1	1.21313	-0.228468	1.99275	0.310658	2.09247	0.283872	1.84981	0.00409909	2
uc007qfd.2	7122	comp456742_c3	3673	Nedd9	-0.196476	0.457093	0.254612	-0.102958	0.503314	0.140044	0.428752	0.0195334	12
uc007gym.1	2979	comp458379_c7	3671	Tmtc2	-0.0535397	-0.518174	0.313125	-0.338464	0.144168	0.387293	0.202192	0.606826	6
uc007nbt.2	5557	comp464270_c28	3671	Lpin1	-1.53829	0.156874	-1.61087	0.0130528	-1.49904	-0.160257	-1.13551	-0.214993	13
uc008evo.1	13476	comp461339_c18	3671	Fem1c	0.293425	0.407815	0.255132	0.294437	0.241045	0.155307	0.121139	0.0755392	6
uc007kum.2	4628	comp456816_c12	3669	Bzrap1	-0.536664	-0.862309	-0.501708	-0.129572	-0.147521	0.727608	0.113522	0.904735	6
uc008jit.2	15352	comp452187_c16	3669	Hspa5	0.937621	1.49482	0.79884	1.18522	0.898479	0.88017	0.456469	0.67567	9
uc008lue.2	16527	comp465105_c6	3669	Rtf1	-0.340923	0.0257362	-0.282183	-0.184919	-0.304023	0.131253	-0.28822	0.0587936	12
uc007qht.3	7160	comp463096_c20	3665	Kdm1b	-0.607336	0.148242	-0.758555	-0.169171	-0.849861	-0.315833	-0.6673	-0.144068	12
uc007xxz.1	10499	comp457118_c7	3665	Zfp385a	0.435226	0.599573	0.0401537	0.257582	-0.202339	0.25525	-0.136328	-0.00698625	6
uc008doq.1	13025	comp463498_c24	3663	Fam98a	0.488674	0.245894	0.582715	0.290057	0.524963	0.313946	0.157074	0.119773	6
uc008mac.2	16585	comp464465_c17	3663	Spg11	-0.131562	0.0165086	-0.12116	-0.0609902	-0.0337944	-0.0112171	0.0505136	0.0248615	12
uc008qxz.2	18676	comp461531_c2	3663	Ampd2	0.827492	0.499296	0.939586	0.288932	0.966372	0.374567	0.889264	0.256155	6
uc008mut.2	16881	comp463983_c5	3659	Ninl	-1.31213	-0.913764	-0.857954	-1.02648	-0.764489	-0.79885	-0.254403	-0.644019	13
uc012chc.1	17252	comp452599_c6	3659	Ggt7	1.70561	0.432412	1.53909	0.684529	1.83059	0.925195	1.82895	0.848249	5
uc009ace.2	22621	comp463750_c12	3659	Slc12a9	0.518774	-0.21399	0.725847	0.12859	0.727475	0.0860425	0.762703	-0.120023	6
uc008uzk.3	20439	comp463844_c13	3657	Pum1	0.11236	0.132903	0.0869779	0.094169	0.0786639	0.0904649	0.131767	0.0538129	12
uc009dls.2	24163	comp459611_c10	3657	Cacna1c	1.34652	-0.513913	2.08549	0.939266	2.00386	1.18442	1.93952	1.27197	5
uc011zkh.2	8607	comp464080_c5	3655	Zfp219	-0.0253278	0.0328925	-0.0346254	-0.326171	0.0656924	-0.175706	0.217049	-0.270033	12
uc008uht.1	20169	comp461645_c1	3653	Hectd3	0.291841	0.538707	0.230674	0.355182	0.0770337	0.274712	0.125704	0.0513411	6
uc009cpa.2	23822	comp464206_c1	3653	Exoc6b	0.0589175	0.420606	-0.0491795	0.323451	-0.202156	0.362877	-0.151398	0.19903	6
uc008rxs.2	19044	comp452837_c27	3651	Tox	-0.593093	-0.450451	-0.818659	-0.0662961	-0.875814	0.020344	-0.40502	0.112123	12
uc009ojf.1	29267	comp464142_c5	3650	Col5a3	2.45023	0.916487	2.49402	2.45779	2.70551	2.21762	2.46782	1.66501	8
uc009stl.2	31180	comp462084_c13	3648	Uba1	0.872743	1.03197	0.591265	0.618052	0.470181	0.447876	0.255876	0.332238	6
uc007lzx.2	5137	comp464317_c16	3646	Smurf2	-0.0511757	0.376028	0.016895	0.13435	0.211754	0.00952248	0.107683	-0.0434438	12
uc007pok.2	6704	comp464278_c14	3644	Vps41	0.124043	0.229451	0.117245	0.213227	0.139752	0.117945	-0.0218668	0.122013	6
uc009kry.1	27698	comp461322_c2	3644	Xab2	0.0400236	0.170867	0.157183	-0.00496127	0.108034	-0.0169681	0.116177	0.0041936	12
uc007zqd.1	11139	comp459702_c28	3642	Zfp654	-0.719625	-0.214496	-0.868795	-0.435524	-0.865509	-0.398672	-0.758079	-0.391648	13
uc008hbf.1	14439	comp459851_c17	3640	Kank1	-0.489068	-0.450813	-0.7457	-0.866049	-0.714631	-1.00112	-0.528092	-1.16656	13
uc009irp.2	26835	comp462379_c8	3640	Rrm1	0.603281	1.00412	0.525688	0.245141	0.453149	0.159342	-0.139099	0.118862	7
uc009moz.2	28486	comp463055_c10	3638	Tnpo2	0.456104	0.405431	0.410103	0.325151	0.306354	0.285559	0.38126	0.156674	6
uc007lsj.2	5017	comp460763_c10	3636	Adam11	1.05435	-0.964417	0.856422	-0.83109	1.24853	-0.735627	1.2411	-0.498697	5
uc007lrw.2	5009	comp453335_c3	3634	Fam171a2	2.60031	0.915469	2.36918	2.23349	2.14041	2.45811	1.76828	2.05533	8
uc007nna.1	5727	comp462965_c19	3634	Heatr5a	0.571677	0.561073	0.533908	0.748661	0.563622	0.576247	0.518452	0.369433	6
uc007qum.1	7397	comp463299_c26	3634	Agtpbp1	-0.440045	-0.079629	-0.211833	-0.133379	-0.0357017	-0.158726	-0.179267	-0.253931	12
uc008hdy.2	14477	comp464905_c0	3634	99321J3Rik	-0.635896	-0.358375	-0.589542	-0.496207	-0.612979	-0.302586	-0.529463	-0.395065	13
uc009fri.2	25361	comp460675_c4	3632	Grik5	-0.932139	-1.15949	0.0360562	-0.43089	0.492371	0.368988	0.969565	0.197246	12
uc008ham.2	14428	comp463190_c10	3630	Tjp2	0.0116687	0.853291	-0.16436	-0.030506	0.0249734	-0.225473	0.0646185	-0.318321	6
uc009icu.1	26609	comp457242_c29	3630	Bnc1	0.389687	2.74243	0.068563	1.2545	0.384896	1.08521	0.501318	1.23477	9
uc009uvf.2	32179	comp458527_c21	3630	Ace2	0.519702	2.06266	-0.145968	2.14741	-0.406144	1.81433	-0.630272	2.0862	9
uc008nyb.2	17441	comp464738_c17	3628	Zmynd8	-0.541743	0.406918	-0.493665	0.494815	-0.656824	0.329609	-0.543822	0.288541	12
uc009trt.2	31668	comp458364_c17	3628	Tab3	-0.256832	-0.0121553	-0.576142	-0.483221	-0.684517	-0.620862	-0.638788	-0.492835	13
uc012hps.1	32030	comp463103_c20	3626	Acsl4	-0.661732	0.0235395	-0.960077	-0.721669	-1.15814	-0.90418	-0.783327	-1.00411	13
uc009aci.2	22622	comp462424_c10	3624	Ephb4	0.323016	0.222708	0.515838	0.436033	0.557014	0.651978	0.600669	0.500509	6
uc009taj.1	31341	comp450104_c4	3624	Gria3	0.0880237	-2.53838	1.16501	-1.49636	1.11164	0.426645	1.10377	0.759877	5
uc008efg.1	13246	comp457185_c40	3622	Fam59a	0.398854	0.122478	0.308446	0.344753	0.115398	0.423467	0.297847	0.480761	6
uc008egq.2	13261	comp462868_c29	3622	Galnt1	0.176248	1.2156	-0.03648	0.755156	-0.0995297	0.419292	-0.244413	0.235916	7
uc009fya.2	25453	comp460414_c1	3620	Dyrk1b	-0.690293	-0.773045	-0.446053	-0.597814	-0.458538	-0.321749	-0.416471	-0.501218	13
uc008lup.1	16531	comp460963_c18	3618	Tyro3	1.28522	-0.0849748	0.590383	0.118948	0.403408	-0.121217	0.25303	-0.223911	6
uc008pkd.2	18037	comp457725_c24	3618	Slc33a1	0.444405	0.261599	0.351306	0.0636629	0.200606	-0.266647	0.210257	-0.22626	6
uc007ntm.2	5849	comp461691_c1	3616	Pygl	-0.0837703	0.47349	-0.085966	-0.148353	-0.210464	-0.26393	0.0331217	-0.355595	12
uc008gio.1	14126	comp460194_c22	3616	Pygm	-2.79176	-3.03662	-2.64594	-2.91577	-2.81256	-2.99533	-2.87841	-3.7014	14
uc009bzk.2	23536	comp457291_c27	3614	Tril	-0.284383	0.403625	0.698464	1.30654	0.979696	1.45413	1.30748	0.863427	9
uc008aih.2	11405	comp463355_c4	3610	Rps6ka2	-1.24608	-0.144809	-0.694196	0.10127	-0.883635	0.0226812	-0.886378	-0.144796	12
uc008vwp.1	20817	comp460259_c14	3610	Clstn1	-0.358998	-0.0492661	-0.13496	0.0700991	0.0230009	0.184177	0.313902	0.185625	6
uc009jhl.1	27157	comp457657_c2	3608	Btbd1	0.274082	0.214452	0.143549	-0.0164843	0.16928	-0.0788893	-0.0311534	-0.0134318	12
uc009jzj.2	27414	comp463396_c21	3606	Sec23ip	0.298712	0.409452	0.169333	0.459658	0.157785	0.477632	0.0270635	0.376594	6
uc008pfj.2	17973	comp464783_c14	3604	Postn	1.40722	-0.75083	2.60748	0.447365	2.57653	0.508637	2.42254	0.580941	2
uc008uoc.1	20265	comp456189_c16	3602	Rlf	-0.133306	0.431635	-0.269448	-0.170409	-0.290076	-0.171363	-0.254052	-0.222615	12
uc007ldf.1	4764	comp460204_c1	3600	Sp2	-0.330529	-0.130146	-0.550622	-0.430818	-0.469779	-0.340953	-0.246084	-0.588433	13
uc007oia.2	6049	comp451767_c5	3598	643527G18Rik	0.370451	0.238117	0.511641	0.210956	0.416317	0.139222	0.408129	-0.126771	6
uc007znb.1	11083	comp463020_c12	3598	Tbc1d23	-0.0693181	-0.123953	-0.138326	0.0416334	-0.126803	0.00825253	-0.11614	-0.151768	12
uc008idm.1	14900	comp458604_c28	3598	Fam171a1	1.10817	-0.361237	1.44759	0.0705117	1.41806	0.366107	1.47357	0.341196	5
uc012efc.1	22646	comp450884_c4	3596	643598A4Rik	-1.76656	-1.2116	-1.07928	-0.791088	-0.692145	-0.696813	-0.326767	-0.692829	13
uc007bsy.1	579	comp464707_c11	3594	Trip12	0.308894	0.222162	0.172784	0.238437	0.111212	-0.0433372	0.0247524	-0.0496665	6
uc011xdl.1	1952	comp450853_c15	3594	Bend3	0.458858	1.56111	0.511808	1.36444	0.517343	1.33433	0.476342	1.07189	9
uc007olc.2	6100	comp457687_c18	3594	Flrt2	0.835496	0.16002	1.15565	1.4877	1.11074	1.68931	0.802746	1.61133	5
uc009alw.1	22780	comp462467_c0	3594	Smurf1	0.637301	0.404129	0.446073	0.22669	0.45649	0.143132	0.488984	-0.0447656	6
uc012che.1	17258	comp461629_c29	3592	Trpc4ap	0.344107	0.562041	0.325853	0.482145	0.201318	0.517991	0.343171	0.30827	6
uc009mwr.2	28632	comp462163_c20	3590	Rspry1	0.174354	0.162621	0.343402	0.296152	0.365322	0.256349	0.23809	0.236996	6
uc012cnx.1	17771	comp463371_c13	3584	Tbl1xr1	-0.0892736	0.44579	-0.0705255	0.0654397	-0.0208021	0.0228186	-0.0260506	-0.0605393	12
uc011zee.2	7759	comp464669_c1	3582	Erbb2ip	-0.225769	-0.135133	-0.0923756	-0.0801443	-0.0624132	-0.0974103	-0.00324375	-0.143411	12
uc009peu.2	29640	comp463996_c4	3582	Ube4a	-0.0514949	0.22048	-0.261907	0.0216077	-0.335672	-0.104368	-0.351185	-0.157248	12
uc007eym.1	1940	comp456253_c20	3580	Foxo3	0.444717	-0.123274	0.258707	-0.12984	0.351984	-0.253948	0.324916	-0.446522	6
uc033ick.1	19556	comp452727_c37	3580		-1.32591	-0.381707	-0.867658	-0.661297	-0.525373	-0.857587	-0.0119747	-1.15189	13
uc007mzv.2	5517	comp462685_c28	3578	Pum2	0.0382588	-0.0122795	-0.0953849	-0.0845646	-0.126171	-0.0615977	-0.128584	-0.113693	12
uc009dat.1	24022	comp462254_c9	3578	Frmd4b	-0.554098	-0.532901	-0.791423	-0.765681	-0.829482	-1.08479	-0.507456	-1.07058	13
uc009ffb.2	25051	comp457627_c0	3576	Trim28	0.853892	1.2593	1.00131	0.952161	0.897761	0.883029	0.687724	0.868655	9
uc009tds.1	31386	comp426350_c4	3576	Rap2c	0.600044	0.710272	0.590831	0.749479	0.560167	0.54857	0.435907	0.411957	6
uc029uzh.1	20312	comp457347_c26	3574		0.189034	0.24025	-0.144917	-0.00152904	-0.173215	0.0466355	-0.201317	0.178255	12
uc009avo.1	23027	comp462713_c16	3566	Casd1	-0.35675	-0.057679	-0.0636922	-0.0513858	0.145763	-0.122717	-0.131017	-0.00245362	12
uc009dmk.1	24171	comp463686_c33	3566	Erc1	0.15475	-0.0599186	0.243014	0.0304952	0.24783	0.0824527	0.358694	-0.0852879	6
uc007ehj.2	1655	comp463314_c11	3564	Mthfd1l	1.74549	2.2661	1.43567	1.8225	1.21453	1.90297	0.964271	1.77893	9
uc008ugo.2	20150	comp458584_c2	3560	Mast2	-0.29464	0.0353179	-0.0214302	0.177255	-0.123474	0.212916	0.103618	-0.0479822	12
uc009hxw.1	26540	comp461890_c11	3560	Acan	-1.37362	-0.981071	-0.585855	-0.745749	-0.830351	-0.763079	-0.666347	-1.06137	13
uc007ldo.1	4770	comp458026_c2	3558	Osbpl7	0.127024	-0.115721	0.163431	0.0696097	0.238102	0.484369	0.384939	0.345912	6
uc012hig.1	31486	comp451092_c10	3558	Slitrk2	-1.06156	-0.997836	0.228515	-0.438133	0.191948	-0.619827	-0.140468	-0.94937	16
uc008pjm.1	18030	comp456964_c1	3556	Arhgef26	-1.47489	-0.745525	-1.05667	-1.13403	-0.85775	-1.01301	-0.672305	-0.956884	13
uc009tvi.1	31735	comp459978_c3	3554	Efnb1	0.570301	0.785685	0.622807	0.800762	0.765368	0.802496	0.691344	0.741048	9
uc011wnu.1	546	comp461619_c25	3552	Acsl3	-0.724354	0.24642	-0.607454	0.312351	-0.312981	0.168126	-0.422921	0.123968	12
uc009ury.1	32133	comp455093_c6	3548	Phex	-0.982674	-0.316864	-0.910952	-0.833495	-0.767872	-0.384419	0.0623714	-0.13288	13
uc008lsw.1	16500	comp455872_c4	3546	Bahd1	0.480194	0.404308	0.525417	0.526959	0.487448	0.584874	0.395137	0.347895	6
uc009mxt.1	28652	comp458200_c7	3546	Katnb1	0.714898	0.641073	0.781011	0.465168	0.663315	0.457199	0.689285	0.341868	6
uc007gak.2	2437	comp461722_c5	3544	Med16	0.198142	0.737475	0.333941	0.375104	0.267182	0.342474	0.489241	0.174579	6
uc012eps.1	24036	comp453721_c14	3542	Pdzrn3	0.490507	-0.118095	1.31437	0.569965	1.63004	0.763567	1.78686	0.652456	6
uc007qcn.2	7093	comp461017_c19	3538	F13a1	-0.470963	-0.544017	-0.88892	-0.72638	-0.796381	-0.900687	0.108745	-1.22964	13
uc007xwc.2	10466	comp452154_c14	3537	Map3k12	-0.266225	-0.0963715	0.0663205	0.423942	0.0991561	0.53969	0.317391	0.318487	6
uc009sen.2	30962	comp463397_c14	3537	Snrk	0.465993	-0.0280132	0.232061	0.00436225	0.22936	-0.0412737	0.287405	-0.104665	6
uc007reu.1	7565	comp461225_c15	3535	Exoc3	-0.158192	0.115299	-0.139165	0.0289336	-0.0947525	0.0153583	-0.0284742	-0.207248	12
uc009tuv.1	31730	comp458396_c19	3535	Ar	-1.42221	-0.901439	-1.09889	-1.04445	-1.15224	-1.14676	-0.520012	-1.06803	13
uc008bcd.2	11758	comp452576_c0	3529	Wdr24	0.00538576	0.410461	0.0581941	0.152254	0.095024	0.0729834	0.0559414	0.00446435	6
uc008fuo.2	13947	comp460752_c27	3527	Zfp47	-0.180201	0.353969	-0.283741	0.172865	-0.155981	0.15766	-0.125483	-0.0216763	12
uc008wvc.1	21288	comp459733_c10	3525	Hadha	-0.0652147	0.273065	-0.344342	-0.174139	-0.378666	-0.488254	-0.438512	-0.607722	12
uc007dwi.1	1511	comp463704_c20	3523	Parp1	0.297245	0.360564	0.273261	0.43465	0.187065	0.561555	-0.0640623	0.281504	6
uc009coy.2	23821	comp451671_c19	3523	Cyp26b1	-1.03811	-0.352322	-1.30148	-0.430248	-0.814616	-0.554335	-0.237836	-0.318989	13
uc007ddg.2	1206	comp462697_c29	3521	Rasal2	0.0439986	0.267626	-0.0227122	0.116887	-0.0104279	0.235305	-0.0143626	0.0610603	12
uc009kwd.1	27769	comp463881_c9	3521	Tubgcp3	0.0396115	0.543542	0.0892813	0.32507	0.0924477	0.288048	0.121756	0.249727	6
uc009mrn.2	28527	comp464165_c2	3521	Brd7	-0.230435	0.257979	-0.395417	0.0393178	-0.284445	-0.0191281	-0.404031	-0.0618836	12
uc009tux.1	31732	comp464585_c8	3521	Ophn1	-0.900233	-0.441648	-0.467944	-0.357391	-0.373663	-0.269745	0.0392022	-0.194858	13
uc012edy.1	22495	comp464351_c21	3517	Gpr133	0.784033	0.828074	0.766995	2.30095	0.840807	1.84715	1.09449	1.19699	9
uc007ufc.2	8858	comp461503_c1	3515	Spata13	0.407362	1.6945	0.617002	0.225401	0.64701	0.330583	0.858227	0.117524	6
uc008ret.2	18774	comp460551_c4	3515	Pde5a	-0.0937458	0.222167	0.107104	0.155465	0.167496	0.0842651	0.188614	-0.0502567	12
uc009hgo.2	26044	comp464449_c23	3515	Tjp1	0.194535	-0.117307	-0.0511744	-0.224565	-0.0790659	-0.288293	-0.179347	-0.317318	12
uc007fbw.1	1998	comp461041_c27	3513	Man1a	0.411835	0.537742	0.576465	0.854803	0.645832	0.510074	0.820991	0.293708	6
uc007dxf.2	1526	comp460796_c5	3511	Wdr26	0.508838	0.403246	0.108521	0.265137	0.144193	-0.0137659	0.19618	0.00147683	6
uc007rxx.1	7844	comp460279_c8	3509	Itga1	0.526818	0.110619	0.73273	0.46585	0.947144	0.613038	0.514235	0.484036	6
uc007ztw.1	11210	comp457160_c18	3507	Adamts5	0.472012	-0.809048	0.474148	0.31431	0.527017	-0.344343	0.721493	-0.800777	12
uc008ojq.1	17628	comp455772_c9	3507	Dido1	-0.292561	0.341972	-0.233459	0.121114	-0.196189	0.156822	-0.168202	0.0474644	12
uc008ysy.1	21999	comp458555_c2	3507	Tfip11	0.413152	0.755031	0.332295	0.38797	0.298222	0.255381	0.0807772	0.311771	6
uc033ije.1	21441	comp461113_c4	3505		1.23243	1.55528	0.838303	1.25724	0.802559	0.914433	0.529915	0.618939	9
uc007wxp.1	10094	comp452719_c27	3501	Aco2	-0.975774	-0.652493	-1.06777	-0.885337	-1.13238	-0.991889	-1.23089	-1.2945	13
uc008fmf.1	13830	comp462998_c5	3501	Afg3l2	0.533314	0.500491	0.305467	0.166901	0.194638	0.168974	0.210304	-0.00607842	6
uc008jii.1	15347	comp458411_c23	3501	Pbx1	0.372861	0.659376	0.529894	0.553903	0.626129	0.616668	0.446893	0.380007	6
uc009ett.1	24823	comp462498_c18	3501	Dennd5b	-0.310054	-0.561934	-0.176957	0.251446	-0.198325	0.526283	-0.159516	0.249228	12
uc007lhi.2	4838	comp462829_c5	3499	Msl1	-0.0790664	0.285116	0.0396305	0.167825	0.096359	0.20836	0.107745	0.143575	12
uc033hun.1	18141	comp462665_c17	3499		-2.26414	-1.59751	-1.46555	-1.52303	-1.15308	-1.3847	-0.670456	-1.22045	13
uc008ylg.2	21895	comp457520_c2	3499	Lrrc8d	-0.0602851	0.788756	-0.11838	0.452338	-0.486309	0.393554	-0.109408	0.226366	12
uc007dnn.1	1376	comp457270_c23	3497	Adamts4	4.83582	1.135	4.78881	2.21956	4.57133	1.9728	3.87211	1.68995	1
uc009uxj.2	32210	comp451342_c6	3493	Arhgap6	-0.286582	0.0473425	-0.179868	0.0953911	-0.0922495	0.00168848	0.395507	-0.478976	12
uc033fol.1	1594	comp450381_c2	3491		0.379605	-1.21223	0.3732	-0.167186	0.335414	-0.409036	0.644096	-1.02448	12
uc009fvs.2	25423	comp460386_c4	3491	Ltbp4	-0.97005	-1.62429	-0.317234	-1.55686	0.0885649	-1.47521	0.883471	-1.46135	16
uc033jbh.1	26999	comp455572_c5	3489		0.206031	-0.101445	0.337066	0.452796	0.397581	0.512076	0.656544	0.267284	6
uc008vck.1	20491	comp463880_c21	3487	Map3k6	1.15191	0.61331	0.718493	0.348223	0.661232	0.136478	0.75529	0.162054	6
uc008mrj.2	16820	comp462789_c14	3485	Sec23b	0.498958	1.2658	0.196267	0.528196	0.251619	0.284898	-0.0386871	0.28608	7
uc008nyi.2	17442	comp462753_c11	3485	Ncoa3	-0.245717	0.455162	-0.537278	0.0147124	-0.553502	-0.16372	-0.408881	-0.295994	12
uc008uab.1	20053	comp463036_c8	3485	Lrp8	1.77751	1.02971	1.26812	0.882115	0.928449	0.778157	0.646687	0.806123	6
uc007zvw.2	11259	comp464842_c9	3483	Tiam1	-0.0929187	0.485711	-0.370298	-0.0791875	-0.467825	-0.397342	-0.35912	-0.431386	12
uc033gmk.1	7535	comp463130_c20	3479		0.160436	0.0674645	0.564549	0.659319	0.585035	0.543936	0.586104	0.411596	6
uc012dhc.1	19942	comp462186_c11	3477	Tek	0.869453	-0.491481	0.359411	0.568467	0.286708	0.358627	0.424236	-0.704625	6
uc009hwk.2	26520	comp449905_c4	3477	Sv2b	-2.01908	0.100139	-0.960858	0.558777	-1.53262	0.902282	-1.37791	1.1119	7
uc009pct.1	29613	comp456583_c13	3473	C2cd2l	0.644387	1.02557	0.705957	0.373881	0.749256	0.499092	0.583577	0.212613	6
uc011ymy.1	5826	comp448497_c0	3469	Mgat2	0.805509	1.25687	0.794774	1.01007	0.7223	0.901477	0.546839	0.682317	9
uc007wid.2	9846	comp457977_c43	3467	Fam83h	0.699197	0.71133	0.336879	0.149352	0.341669	-0.0582893	0.352911	0.0766353	6
uc008elu.1	13329	comp458810_c24	3467	Etf1	0.26022	0.811757	0.0950877	0.211407	0.041948	-0.0854309	-0.102242	-0.110064	6
uc008hrv.1	14693	comp464519_c14	3467	91311E15Rik	-0.0976614	0.431936	-0.092291	0.273108	-0.0979773	0.337347	-0.0765314	0.243951	6
uc009dvd.2	24310	comp450164_c4	3465	Kcna6	-1.50447	-0.572559	-0.223956	-0.400399	0.489911	-0.468847	0.635259	-1.37407	16
uc007lua.1	5037	comp461584_c11	3463	Map3k14	0.33897	0.539102	0.187436	0.635728	0.180114	0.691293	0.211007	0.325275	6
uc007vmx.2	9397	comp456026_c9	3463	Pabpc1	0.0660204	0.754841	-0.120216	0.158937	-0.351566	0.244221	-0.33288	0.00103697	12
uc007aqg.2	184	comp458202_c12	3461	Cnnm4	0.701516	0.334194	0.20026	0.451381	0.0989121	0.100096	-0.382941	-0.0561115	6
uc008hin.1	14544	comp463312_c2	3459	Kif11	1.07948	1.89811	0.75111	1.22798	0.621361	1.13996	0.0380399	1.16199	9
uc007jzk.2	4298	comp465183_c0	3457	Zzef1	0.263786	0.409506	0.173075	0.249372	0.187542	0.196535	0.306557	0.104531	6
uc007kqa.3	4563	comp463992_c24	3457	Synrg	-0.259543	0.110974	-0.480252	-0.0825972	-0.638296	-0.184373	-0.486715	-0.294426	12
uc008shd.1	19184	comp463362_c30	3457	Aco1	-0.188986	0.154943	-0.221222	-0.216013	-0.130176	-0.34015	0.0320718	-0.503441	12
uc007nsy.2	5845	comp458694_c18	3455	Atl1	-0.368636	-0.6804	-0.198555	-0.0481853	0.110578	-0.0416329	0.213309	0.072463	12
uc011znt.2	8948	comp458162_c28	3453	Ppp2r2d	-0.0999373	0.376089	-0.399478	-0.058054	-0.430386	-0.147081	-0.606205	-0.0880556	12
uc009ori.1	29381	comp462491_c4	3453	St14	0.111197	0.250256	-0.119768	-0.299032	0.0789376	-0.618857	-0.0849613	-0.48242	12
uc007wwr.1	10083	comp463652_c6	3449	Ep3	-0.0776049	0.456377	-0.159204	0.114922	-0.199864	0.0414505	-0.162738	0.0186157	12
uc008gng.1	14192	comp459226_c18	3449	Hnrnpul2	0.100784	0.614327	0.121041	0.415253	0.0409533	0.445787	0.0234966	0.279387	6
uc029xgu.2	30993	comp463194_c20	3449		-0.695527	-0.930453	-0.793775	-0.915087	-0.819903	-1.01355	-0.663944	-1.2301	16
uc007vkh.1	9354	comp464638_c13	3447	4269	-0.0795211	0.0389755	-0.130145	-0.203289	-0.147038	-0.305217	-0.0967147	-0.353081	12
uc007xhx.1	10253	comp456704_c6	3447	Abcd2	-1.35052	-2.46457	-1.38159	-2.82283	-1.41977	-3.07753	-0.899024	-3.24324	14
uc008vjm.2	20596	comp462536_c0	3447	Rap1gap	1.02553	-0.0545294	0.736159	-0.15795	0.414941	-0.11929	0.432053	-0.0147392	6
uc007nyz.2	5925	comp460814_c12	3445	Fut8	-0.479023	-0.388864	-0.267699	0.148771	-0.182019	0.167019	-0.130369	0.00459495	12
uc007ogx.2	6031	comp463221_c21	3443	Nek9	0.137358	0.34291	0.339414	0.384043	0.40293	0.385725	0.471098	0.325938	6
uc007umn.3	8976	comp462072_c18	3443	Loxl2	1.81699	-0.00807667	2.84668	1.25926	2.87229	1.40637	2.58406	1.43656	2
uc008lmq.1	16388	comp460708_c28	3443	Lgr4	-1.03267	-0.812589	-0.613153	-0.909707	-0.282154	-0.902986	0.144638	-0.646798	13
uc009tyk.2	31779	comp456819_c12	3443	Ercc6l	1.1407	0.665699	0.862828	0.0162321	0.456565	0.0587015	-0.198211	0.208522	6
uc007axr.2	294	comp464553_c1	3441	Myo1b	1.28399	0.277113	1.14029	0.484982	1.16223	0.379502	0.874692	0.201929	5
uc007ihx.1	3637	comp464714_c13	3441	Psme4	0.237126	0.294722	0.205356	0.218823	0.10907	0.0232872	0.0971521	0.0128002	6
uc007bab.2	323	comp460969_c20	3437	Hspd1	0.452687	0.986934	0.25513	0.0906294	0.15885	-0.0556519	-0.146091	-0.212246	6
uc011yvv.1	6613	comp462051_c21	3437	Itgb8	0.131438	-0.54161	0.452271	-0.844717	0.780411	-0.812908	0.619697	-0.61413	12
uc009bli.2	23263	comp464648_c32	3437	Jhdm1d	0.0272991	0.578106	-0.0739632	-0.0686318	0.0380554	-0.383021	-0.0917669	-0.340229	12
uc007jit.2	4057	comp463874_c9	3433	Ncor1	-0.670678	-0.00384838	-0.572519	-0.171631	-0.537269	-0.221571	-0.469335	-0.273316	12
uc009jnz.1	27247	comp463334_c8	3431	Cog7	0.202454	0.195915	0.123648	0.149336	0.124667	0.142209	0.190082	0.0797765	6
uc007gge.2	2516	comp461644_c12	3429	Eef2	0.453642	0.634362	0.395203	0.48205	0.219214	0.536076	0.184065	0.377039	6
uc007lyl.2	5118	comp462912_c22	3429	Ddx42	-0.1601	0.0732753	-0.165097	-0.0499057	-0.122834	-0.0817571	-0.213101	-0.0978916	12
uc007cbs.1	746	comp458964_c24	3427	Gpc1	0.902463	-0.0579319	0.675643	0.19575	0.305395	-0.00995079	0.0298154	-0.477633	6
uc012agz.1	11136	comp463633_c16	3427	Epha3	1.37895	0.127391	2.47825	0.121357	2.46616	0.566204	2.5177	0.397275	2
uc008vee.2	20519	comp461040_c9	3427	Ccdc21	-0.271771	0.246225	-0.0518075	0.132174	-0.262713	0.247389	0.0072537	0.0558254	12
uc007rnm.3	7696	comp462864_c8	3426	Hmgcr	0.0594891	0.851294	-0.125429	0.601013	-0.167996	0.279437	-0.363925	0.399062	7
uc008ieo.2	14916	comp463372_c36	3426	Frmd4a	-0.255572	0.095149	-0.0960695	0.279977	0.0174446	0.373744	0.0961238	0.299165	6
uc012aeb.1	10832	comp464286_c14	3424	Atp13a5	0.21321	-0.3527	-0.280501	0.182303	-0.37608	-0.0193686	-0.507198	-0.0275969	12
uc007cdx.1	799	comp461650_c6	3420	Hdlbp	0.573112	0.622417	0.492338	0.738993	0.431157	0.728193	0.287932	0.493113	6
uc008ecb.1	13203	comp462928_c10	3420	Npc1	0.0328672	0.689462	-0.11742	0.470898	-0.143006	0.344004	-0.110281	0.57944	7
uc007cbw.2	751	comp453877_c0	3416	Rnpepl1	0.272503	0.12163	-0.0189615	-0.278727	-0.188621	-0.3141	-0.103745	-0.53418	12
uc007ena.3	1744	comp455523_c12	3416	Tnfaip3	-0.0778234	2.33964	-0.500126	0.231553	0.0698928	-0.0592952	-0.380576	0.000424843	7
uc007lkz.2	4919	comp462736_c23	3416	Jup	1.04486	0.944932	0.332288	0.468436	0.0880731	0.193391	-0.124611	0.16083	6
uc008gja.2	14130	comp459274_c8	3416	Rps6ka4	1.61715	1.6742	1.15713	1.24446	0.946824	0.921017	0.77951	0.880693	9
uc007fbu.2	1997	comp459750_c5	3412	Fam184a	-0.294543	-0.527743	0.939914	-0.631092	1.30953	-0.585691	1.46574	-0.442611	5
uc007wwb.2	10072	comp461356_c3	3406	Sgsm3	0.423845	1.01685	0.552674	0.645618	0.55165	0.534799	0.681605	0.439143	6
uc009kdt.1	27472	comp465125_c18	3406	Dock1	0.145975	-0.06031	0.274351	0.3301	0.244252	0.340265	0.281219	0.218152	6
uc007idp.2	3574	comp462453_c20	3404	Vps54	-0.189724	0.0485587	-0.336723	-0.140636	-0.484722	-0.358118	-0.371125	-0.485759	12
uc007plk.1	6662	comp464749_c0	3400	Heatr1	0.755892	0.768319	0.689537	0.281968	0.574145	0.122834	0.502984	0.233748	6
uc007kqu.1	4575	comp462297_c7	3398	Ggnbp2	0.157227	0.169885	0.0523334	0.0891633	0.0337503	-0.0250538	-0.0285701	-0.0130268	12
uc007yqq.2	10756	comp458579_c1	3398	Psmd2	1.17929	1.31745	0.878145	0.906164	0.784607	0.744704	0.50645	0.554336	5
uc008brp.1	12209	comp458377_c8	3398	Brpf3	0.116967	0.319993	0.152008	0.205888	0.209204	0.370421	0.488716	0.205482	6
uc008dzj.2	13165	comp464613_c14	3398	Epc1	-0.607776	-0.321305	-0.480725	-0.345137	-0.441869	-0.347851	-0.36806	-0.344278	12
uc008gkh.3	14150	comp471674_c0	3398	Flrt1	-1.66247	-0.522603	-1.00485	-0.921291	-0.883331	-0.733577	-0.651303	-0.845219	13
uc009mmg.1	28452	comp463923_c24	3398	Zswim4	0.875967	0.670638	0.44457	0.532306	0.476654	0.388881	0.244082	0.304121	6
uc012gyy.1	30603	comp464290_c12	3398	Pik3cb	-0.165591	0.0994806	-0.589017	-0.0568921	-0.632086	-0.518838	-0.489163	-0.403326	12
uc007mni.2	5335	comp459190_c0	3396	Tnrc6c	-0.568505	-0.251174	-0.299973	-0.171122	-0.100368	0.0340502	0.031782	0.0357772	12
uc009lyh.3	28240	comp461115_c7	3396	Gatad2a	0.507182	0.738643	0.338023	0.413105	0.171606	0.269225	0.129682	0.121537	6
uc007mls.3	5313	comp461936_c19	3394	Rhbdf2	0.366525	0.916961	0.0932056	0.0438152	-0.0428136	-0.388858	-0.254995	-0.465766	6
uc008fbk.2	13573	comp463739_c4	3394	Pdgfrb	0.696391	0.223819	1.11472	0.886299	1.2984	1.01093	1.39421	0.888896	5
uc009kag.1	27423	comp464678_c12	3394	Tacc2	-0.941908	-0.856576	-1.13785	-0.913533	-1.20359	-1.16276	-0.867424	-1.23298	13
uc009dib.2	24105	comp462033_c18	3392	Atg7	0.565753	0.315379	0.393516	-0.0275546	0.348548	-0.137697	0.460158	-0.0594055	6
uc008eal.1	13180	comp461418_c10	3390	Thoc1	-0.174758	-0.197622	-0.150871	-0.33713	-0.156237	-0.386942	-0.181263	-0.458593	13
uc009jxb.1	27385	comp450895_c0	3390	Zfp646	-0.461995	0.256339	-0.43737	0.108933	-0.422904	0.167669	-0.215586	-0.0431292	12
uc009scn.1	30932	comp457952_c9	3388	Myrip	-1.50941	-1.37958	-1.29672	-1.15431	-1.45258	-1.71131	-0.436713	-1.63596	13
uc009nkx.1	28867	comp456100_c6	3386	Mtss1l	-0.781123	-0.678832	0.0956599	-0.20014	0.156347	0.114417	0.342178	-0.189278	12
uc007czh.1	1149	comp463424_c22	3384	Rgl1	0.456231	-0.022655	0.654908	0.232599	0.677641	0.35461	0.823255	0.178917	6
uc007exk.1	1926	comp463576_c11	3382	Fig4	0.137894	0.229905	0.234928	0.386479	0.240872	0.140024	0.169048	0.106835	6
uc007iwn.1	3873	comp462681_c8	3382	Kif3a	-0.732213	0.0428754	-0.420286	0.0991104	-0.426038	0.052211	-0.299926	0.107689	12
uc008gfe.1	14083	comp454089_c1	3382	Ltbp3	-0.372114	-0.63433	0.658561	0.134415	0.871544	0.648442	1.13816	0.458836	6
uc012eqx.1	24152	comp454931_c12	3380	Hnrnpf	0.532408	0.973306	0.322847	0.452417	0.312061	0.227439	0.0376827	0.18447	7
uc007hww.1	3483	comp456633_c17	3378	Urgcp	-0.0262638	0.0340493	0.232989	0.0979229	0.319193	0.122969	0.403694	-0.147749	6
uc009cag.2	23553	comp460988_c9	3378	Nod1	0.237109	0.0580129	-0.0772487	-0.00616216	-0.158349	-0.347536	-0.0469988	-0.38254	12
uc009oqy.1	29373	comp459536_c34	3374	Snx19	0.127297	0.343531	0.263749	0.30967	0.252759	0.209216	0.235538	0.079271	6
uc007otp.2	6342	comp455926_c32	3372	Fbln5	1.22937	0.204609	1.93055	0.714212	1.84374	0.890853	1.91369	0.824648	5
uc007sui.1	8267	comp459548_c0	3368	Cacna2d3	-0.784812	-1.66633	-0.0134494	3.11176	0.53796	3.8069	0.406167	3.80211	10
uc008gwl.1	14377	comp464605_c18	3368	Tle4	-0.306127	0.131611	-0.535698	0.236167	-0.597501	0.120777	-0.574336	0.0231674	12
uc008mgt.1	16668	comp464342_c4	3368	Mertk	0.276927	0.342331	0.18586	-0.610162	0.258417	-0.487702	0.474882	-0.496044	6
uc009gfe.1	25574	comp464543_c5	3368	Wbp7	-0.0298438	0.792161	0.0729917	0.509831	0.00313287	0.664989	0.206623	0.424164	6
uc007szk.2	8330	comp464792_c14	3366	Wdfy4	1.73363	2.52198	1.23249	1.91465	1.27732	1.5199	1.01579	0.858273	9
uc007rpd.1	7717	comp464307_c6	3364	Tnpo1	0.664718	0.784589	0.544551	0.473654	0.529971	0.323732	0.362192	0.288177	6
uc012bea.2	13614	comp464704_c31	3364	Fam38b	1.26893	-1.07139	1.79732	-0.0416579	1.82783	-0.0684119	1.57298	-0.103193	5
uc007kem.1	4388	comp460783_c25	3362	Myo1c	0.491294	0.555434	0.445724	0.452566	0.439805	0.341976	0.44491	0.121339	6
uc007nyd.2	5912	comp453064_c4	3362	Zbtb1	-0.510418	-0.0452973	-0.542366	-0.0970447	-0.418626	-0.137648	-0.396433	-0.268558	12
uc012chv.2	17285	comp462345_c21	3362	Dlgap4	-0.0173093	-0.022537	-0.0296217	0.0260466	0.0574227	0.198706	0.157899	-0.0766048	12
uc007twc.2	8721	comp458218_c2	3356	Mmp14	1.78784	0.79664	2.72127	1.8676	2.5988	2.06128	2.22196	1.78896	8
uc009ikt.1	26749	comp455394_c15	3354	Prkrir	-0.226791	-0.124468	-0.186539	-0.429348	-0.344398	-0.449869	-0.242912	-0.469017	13
uc008jsu.1	15506	comp461243_c23	3352	Acvr1	0.463446	0.213603	0.440079	0.731982	0.572898	0.602061	0.468121	0.540117	6
uc008rmh.1	18873	comp462765_c5	3352	Ppp3ca	-0.0195344	-0.243617	-0.22041	-0.201642	-0.28307	-0.312449	-0.30427	-0.46833	13
uc009pgr.2	29666	comp464279_c5	3352	Pcsk7	0.410632	0.194913	0.329393	0.22943	0.362378	0.0743207	0.459159	-0.0231237	6
uc033fsw.1	3227	comp464447_c13	3350		0.160807	0.0764497	0.142467	0.205758	0.143888	0.149488	0.216817	0.110858	6
uc012fto.1	27288	comp464271_c15	3350	Gtf3c1	0.523154	0.358371	0.467279	0.290506	0.3793	0.226216	0.207352	0.191753	6
uc008dkb.2	12965	comp464672_c5	3348	Ptprm	-0.304638	-0.783058	0.207371	0.0770689	0.301557	0.189333	0.499503	0.0311501	6
uc007sxe.1	8299	comp458993_c5	3346	Sema3g	0.511808	0.402059	0.780859	-0.413395	1.35509	-0.227252	1.16683	0.0167017	5
uc007uol.2	9004	comp461161_c18	3346	Fam16b2	-0.375248	0.422855	-0.355414	0.22	-0.380274	0.0361928	-0.295434	0.0650986	12
uc009rwn.2	30857	comp462938_c6	3346	Pdcd6ip	0.219142	0.371465	-0.039495	0.161628	-0.0793365	-0.0236031	-0.154166	-0.124409	12
uc007zao.2	10902	comp463735_c39	3344	Itgb5	0.969405	0.223682	1.26638	1.02631	1.18971	1.21344	1.11863	1.02035	5
uc007knb.1	4522	comp462821_c19	3342	Lig3	-0.297248	-0.00838197	-0.30909	-0.0586901	-0.323233	-0.0295564	-0.330636	-0.067168	12
uc007uko.1	8944	comp461898_c34	3342	Dpysl2	0.36486	-0.264473	0.618517	-0.0636195	0.67566	-0.0352828	0.853673	-0.128048	6
uc009rxq.2	30874	comp465213_c9	3342	Cnot1	-0.141723	0.0766042	-0.0786248	0.00604953	-0.036324	0.0796786	0.109377	0.0381404	12
uc008pke.1	18038	comp462562_c16	3340	Gmps	-0.130103	0.450745	-0.0418857	0.143931	-0.0865943	-0.0380202	-0.199983	-0.0081996	12
uc007okt.2	6095	comp455091_c22	3338	Ston2	0.781607	0.678528	0.26469	0.146706	0.0984651	-0.206235	-0.0664369	-0.435935	6
uc008cvv.1	12693	comp451661_c10	3338	Usp49	-0.417651	-0.547367	-0.193756	-0.308279	-0.0318984	-0.216245	0.0382931	-0.0703359	12
uc009hhb.1	26054	comp450994_c1	3338	Chsy1	1.84263	1.13056	2.1777	1.62172	2.19396	1.67097	1.76022	1.31651	8
uc012hco.1	30942	comp451103_c3	3336	Ulk4	-0.0159132	-0.75452	0.84682	-0.629313	1.25675	-0.39602	0.733003	-0.459047	5
uc007fwo.2	2369	comp463539_c2	3334	Pfkl	1.76885	1.08937	1.37152	0.364397	1.07083	0.365533	0.265849	0.166902	6
uc007hbi.1	3031	comp457137_c2	3334	Lgr5	0.734278	0.0925855	1.67648	-0.471672	1.59603	0.410957	1.8534	0.382703	5
uc008vom.2	20673	comp460322_c19	3334	Spen	-0.410888	0.203287	-0.399337	-0.19775	-0.408528	-0.169868	-0.261276	-0.289884	12
uc009ubn.1	31832	comp444513_c0	3334	Tlr13	3.48042	3.14913	2.39186	1.83677	2.32287	1.23754	1.92037	0.908463	2
uc009cmn.1	23785	comp449838_c0	3332	Mogs	0.687828	0.720157	0.874585	0.44452	0.820607	0.51417	0.724307	0.333269	6
uc009hwf.1	26518	comp463477_c20	3332	Slco3a1	-0.369182	-0.685629	-0.629899	-0.391533	-0.574681	-0.486628	-0.711953	-0.488731	13
uc012fqa.1	26785	comp460419_c5	3332	Pgm2l1	-0.253418	-0.283761	-0.145878	0.113409	0.0302586	0.190901	0.0680366	0.129702	12
uc012gnz.1	29165	comp464309_c7	3332	Arhgap42	-0.243626	-0.403598	0.0644699	0.143513	-0.0064789	0.172288	0.255415	0.0188233	12
uc009jtw.2	27334	comp459153_c9	3330	Mvp	0.940032	1.07482	0.518377	0.793485	0.514692	0.532593	0.462868	0.33896	6
uc033jge.1	28328	comp463444_c4	3330		-0.229771	-0.594912	-0.569802	0.020355	-0.459876	-0.23893	-0.557418	-0.58741	13
uc007pkt.2	6654	comp464992_c19	3328	Dip2c	-0.11746	-0.013357	0.208395	0.181241	0.140208	0.22229	0.410951	0.107657	6
uc007ven.2	9273	comp462776_c13	3324	24189E3Rik	-0.28229	-0.234491	0.17698	0.191944	0.244637	0.351342	0.407858	0.335983	6
uc008sxk.2	19533	comp449887_c7	3324	Klf4	0.412853	-0.095148	-0.108325	-0.286152	-0.196937	-0.719648	-0.333918	-0.631967	12
uc009jjg.1	27178	comp464455_c17	3324	Pik3c2a	-0.0408882	0.0724511	-0.131599	0.167791	-0.135881	-0.166338	-0.259574	-0.310239	12
uc009rtw.3	30818	comp463256_c10	3324	Scap	0.731226	0.178683	0.605394	-0.0692704	0.442772	-0.0105531	0.439095	-0.0333913	6
uc008gcu.1	14055	comp463720_c12	3322	Sart1	0.455523	0.696906	0.405063	0.34758	0.32728	0.283406	0.335581	0.00266063	6
uc008suf.1	19475	comp461442_c13	3320	Tbc1d2	0.942786	1.75118	0.51351	0.582114	0.473418	0.0491899	0.450998	-0.0682029	6
uc009jfw.1	27139	comp463404_c17	3320	Ctr9	-0.346858	0.0358656	-0.29055	-0.0351802	-0.370152	-0.103415	-0.263205	-0.127333	12
uc008jrk.2	15484	comp463990_c9	3318	Prpf4a	0.167213	0.391079	0.0324377	0.0341894	-0.0367933	-0.0776102	-0.163471	-0.129649	12
uc008qyr.2	18686	comp464533_c23	3318	Sort1	0.144842	-0.335704	-0.137281	-0.260811	-0.263677	-0.219124	-0.30554	-0.113083	12
uc011wwa.1	1379	comp454643_c3	3316	Usp21	-0.248717	0.167495	-0.0289685	0.208772	0.0405806	0.438878	0.0430745	0.129424	6
uc007lsb.2	5011	comp460495_c4	3314	Gpatch8	-0.807784	-0.0725332	-0.724507	-0.0448378	-0.759903	-0.00747281	-0.543276	-0.0930483	12
uc008fwf.2	13968	comp463663_c13	3314	Cpt1a	0.7566	1.27353	0.237338	0.0906403	0.280024	-0.0425704	0.164117	-0.191935	6
uc007lmj.2	4940	comp464609_c5	3313	Stat5b	-0.0233601	0.801105	-0.0937584	0.541937	-0.0581406	0.348087	0.0309181	0.160857	7
uc007sla.2	8045	comp454148_c10	3313	Ap3m1	0.163645	0.146744	-0.0264201	-0.103189	-0.032515	-0.186858	-0.16585	-0.223271	12
uc009ftv.1	25394	comp460885_c12	3313	Hnrnpul1	-0.00317684	0.374425	-0.109562	0.142847	-0.12239	0.159738	-0.238545	-0.0236415	12
uc011wlq.1	375	comp463976_c2	3311	Fzd7	-0.390701	0.0424529	-0.158999	0.640388	-0.0392285	0.83436	0.217419	0.645179	7
uc008gyw.2	14410	comp458847_c12	3311	Zfand5	0.331701	0.273169	0.259627	0.133514	0.210975	0.0990965	0.273365	0.273533	6
uc009nzw.2	29108	comp462745_c30	3311	Itgb1	0.892303	1.1824	0.902241	1.57829	0.885874	1.36632	0.516642	1.08107	9
uc007skb.1	8031	comp464521_c4	3309	Usp54	-0.225533	0.0313894	-0.437686	-0.312261	-0.504037	-0.467901	-0.590211	-0.441122	13
uc012bba.1	13318	comp451023_c1	3307	Kif2a	1.29869	2.40113	0.945804	1.54934	0.669434	1.45048	0.141484	1.43139	9
uc008jgp.2	15320	comp458856_c11	3307	Sh2d3c	1.03379	0.0747922	0.704705	0.198561	0.866304	0.123192	0.445679	-0.459368	5
uc007qyj.1	7453	comp451644_c20	3305	Zfp367	-0.519005	-0.884281	-0.505615	-1.17029	-0.344847	-1.11562	-0.647883	-1.42987	16
uc009jwo.1	27378	comp462863_c19	3305	Fbxl19	0.735413	0.660643	0.733389	0.491847	0.679595	0.451073	0.493509	0.302444	6
uc007pkj.2	6648	comp461807_c16	3301	Wdr37	0.0400369	0.383382	-0.0111519	0.30402	-0.0449717	0.345595	0.153109	0.159088	6
uc009jds.1	27111	comp463271_c25	3301	St5	0.499464	0.139529	0.688365	0.510396	0.661595	0.622573	0.500727	0.360986	6
uc007lmq.1	4942	comp463309_c3	3299	Stat3	1.1535	1.24459	0.731112	0.83	0.53205	0.594255	0.354907	0.416346	6
uc009deh.1	24069	comp462018_c3	3299	Srgap3	-0.702864	-0.868989	-0.0967115	-0.43215	0.107019	-0.223999	0.464641	-0.15419	12
uc009jpb.1	27261	comp460016_c4	3299	Tnrc6a	-0.286483	-0.13665	-0.117941	-0.100467	-0.195353	0.197058	-0.0901452	0.0150562	12
uc007cle.2	937	comp462155_c9	3297	Zranb3	-0.711477	0.166848	-0.0931536	-0.192166	-0.32633	-0.0559908	-0.394065	-0.0108775	12
uc008hkx.2	14581	comp462410_c19	3295	Aldh18a1	1.87752	1.28655	1.91712	1.77389	1.79724	1.73326	1.54841	1.55166	8
uc007der.1	1228	comp454348_c21	3293	Zbtb37	-1.18489	-0.575472	-0.828527	-0.500905	-0.783658	-0.256664	-0.428544	-0.412674	13
uc007lxv.3	5108	comp451161_c4	3293	Ace	1.14749	-1.66651	1.03672	-1.576	0.913178	-1.63795	1.03783	-1.80785	5
uc008rfh.1	18782	comp463192_c17	3293	Sec24d	1.31674	0.757792	1.44798	1.16255	1.4438	1.23397	1.30646	1.10438	5
uc012epa.1	23976	comp461760_c0	3293	Iqsec1	-0.750645	0.74481	-0.619978	0.0485551	-0.65717	-0.163064	-0.157491	-0.359403	12
uc008adn.1	11347	comp456365_c22	3291	Ripk4	0.718795	0.786491	0.205073	-0.090161	0.066409	-0.36388	-0.109749	-0.208734	6
uc008xch.2	21382	comp455039_c12	3291	Fam193a	-0.496368	0.136151	-0.408152	-0.0216898	-0.291303	0.0812958	-0.180053	0.00162275	12
uc033hpk.1	16477	comp464366_c13	3289		-0.557629	-0.775944	-1.17925	-0.808549	-1.25548	-1.2562	-1.50489	-1.15742	13
uc008mnj.1	16758	comp462006_c3	3289	Mcm8	-0.071491	0.810497	-0.18852	0.333464	-0.1883	0.141683	-0.187189	0.274303	12
uc009uge.2	31922	comp460285_c0	3289	Btk	0.703772	1.70389	0.128134	0.966184	0.352206	0.673461	0.356473	0.343363	6
uc007sth.1	8259	comp463699_c19	3287	Appl1	-0.114629	-0.0353747	-0.200448	-0.0757431	-0.199546	-0.21918	-0.112581	-0.141282	12
uc029uho.1	17251	comp460521_c14	3287		-0.737668	-0.0885983	-0.727493	-0.217179	-0.787147	-0.20025	-0.576037	-0.247083	12
uc009qae.1	30044	comp452670_c46	3287	Glce	-0.485455	0.165121	-0.457857	0.0972334	-0.432657	0.152494	-0.508071	0.162573	12
uc007akr.2	83	comp460950_c18	3285	Tcfap2b	-1.34191	-0.9435	-1.59485	-1.48121	-1.37248	-1.57041	-0.844252	-0.907698	13
uc008gjb.1	14131	comp451657_c1	3285	Ccdc88b	1.93822	2.29713	1.06151	1.83961	0.958376	1.79177	0.814551	1.13607	9
uc009ddq.1	24060	comp459657_c28	3283	Edem1	0.990512	1.07669	0.706463	0.79081	0.692096	0.379846	0.52978	0.285976	6
uc008rqm.1	18936	comp464903_c10	3281	Col24a1	1.33583	-1.13821	2.1507	-0.961753	2.41676	-0.592788	1.83084	-0.646548	2
uc007pfl.1	6566	comp463760_c22	3277	Jag2	-0.349061	0.249895	-0.437658	-0.300169	-0.423733	-0.467729	0.0952022	-0.461263	12
uc007tho.2	8499	comp460277_c4	3277	Samd4	-0.968149	-1.03885	-0.399192	-0.473795	-0.402423	-0.378069	-0.255457	-0.562821	13
uc007xsh.2	10401	comp450489_c12	3277	Scn8a	-1.38462	-0.755109	-1.75914	-0.0292731	-1.49464	0.836078	-0.411389	0.915001	12
uc008dug.2	13100	comp461938_c8	3277	Prkce	0.155153	0.212295	0.290713	-0.332762	0.374451	-0.283158	0.532809	-0.480214	6
uc007nhs.1	5650	comp464280_c29	3273	Cog5	-0.0706999	0.204641	0.0430164	0.209113	0.0144217	0.324887	0.0801399	0.212845	6
uc011wxl.1	1495	comp462259_c13	3271	Hnrnpu	-0.0980242	0.627771	-0.117455	0.291656	-0.068515	0.197078	-0.305929	0.15438	12
uc007lym.1	5119	comp455347_c3	3271	Ftsj3	0.594708	1.24245	0.553998	1.68004	0.448051	1.75857	0.268271	1.45339	9
uc007iip.2	3647	comp460660_c2	3269	Cpeb4	-0.050838	0.325698	-0.452649	-0.0240467	-0.555636	-0.249185	-0.564369	-0.39418	12
uc007nuw.2	5869	comp464295_c14	3269	Daam1	-0.412445	-0.067267	-0.920586	-0.164024	-1.00664	-0.348203	-0.898398	-0.516621	13
uc007pho.1	6597	comp462615_c15	3269	Esyt2	0.0450836	0.129636	0.119018	0.26243	0.153762	0.217715	0.271318	0.122708	6
uc008cqj.2	12620	comp461714_c2	3269	Cdc5l	-0.210424	0.121423	-0.384793	-0.0716105	-0.314723	-0.0502027	-0.463494	-0.234326	12
uc007his.2	3258	comp453757_c8	3265	Kif5a	-0.857763	-1.53493	-0.383615	-1.05661	-0.0576256	-0.632595	0.236515	-1.10805	16
uc008csr.2	12655	comp456789_c16	3265	Zfp318	-1.08632	-0.784417	-0.57201	-0.450832	-0.434003	-0.355648	-0.346454	-0.343866	13
uc011xvr.1	4026	comp454102_c40	3263	Smcr8	-0.170001	0.450015	-0.225216	0.126206	-0.18679	-0.00718111	-0.163098	-0.214068	12
uc008ule.2	20223	comp454647_c39	3263	Slc2a1	1.73723	2.49935	0.890996	1.23809	0.473631	1.04883	-0.32801	0.826492	9
uc012dmw.1	20538	comp462144_c38	3263	Man1c1	0.806037	0.890051	0.812321	0.60382	0.927718	0.449811	0.94556	0.206441	6
uc012dxj.1	21640	comp463492_c0	3263	Kit	0.100793	0.108454	0.637386	0.54533	1.10176	0.377705	1.63508	0.495705	6
uc008zhr.2	22357	comp450871_c2	3263	Rasal1	-0.0162925	0.0765374	0.0503857	0.826269	0.182853	0.462825	0.200672	-0.0742477	6
uc008zhq.1	22355	comp461080_c22	3261	Ddx54	0.964543	0.896541	0.848131	0.500593	0.750247	0.338517	0.705947	0.192207	6
uc008aff.1	11370	comp460517_c28	3259	Zdhhc14	0.66726	0.406987	0.591935	-0.255122	0.529141	-0.418216	0.770144	-0.321493	5
uc007aib.2	46	comp461769_c20	3257	Sulf1	1.87855	0.321921	1.77145	0.706421	1.51261	0.405431	0.962506	0.0807256	5
uc011you.2	5999	comp464650_c20	3257	C1339O16Rik	-0.0214115	0.210477	-0.159911	0.284129	-0.262719	0.1918	-0.10875	0.0523418	12
uc008pjp.2	18033	comp463765_c26	3257	Mme	0.271831	-0.91553	0.854628	-0.847169	1.03624	-0.586905	1.35568	-0.371399	5
uc008xej.1	21408	comp462774_c5	3257	Afap1	0.438839	0.13727	0.871064	0.57906	0.915516	0.608129	0.761943	0.283253	6
uc009fcq.1	24969	comp463150_c11	3257	Clcn4-2	0.213215	-0.698352	0.259938	-0.926936	0.197022	-1.02056	0.154406	-0.967606	16
uc009rmt.1	30728	comp459645_c24	3257	Sema3f	0.183583	0.473254	0.0272277	0.322477	-0.0464521	0.32438	-0.0477101	0.307811	6
uc007hyi.2	3501	comp462573_c16	3255	Ogdh	-0.436469	0.102003	-0.561706	-0.0697494	-0.631809	-0.298759	-0.655312	-0.452091	12
uc007sxm.1	8303	comp464499_c19	3255	Capn7	-0.245862	0.158468	-0.255612	-0.0656597	-0.32631	-0.113884	-0.372771	-0.0665313	12
uc008sor.2	19393	comp465196_c19	3253	Vcp	0.772697	1.18946	0.502402	0.787717	0.402767	0.688389	0.238082	0.500908	6
uc008sya.2	19547	comp464564_c9	3251	Ptpn3	-0.605475	-0.273975	-0.687784	-0.396513	-0.59206	-0.735937	-0.319007	-0.551239	12
uc009nji.1	28821	comp464388_c24	3251	Atxn1l	0.314697	0.339365	0.355157	0.15941	0.354782	0.233345	0.408591	0.131597	6
uc007ytz.1	10806	comp458912_c6	3247	Bcl6	-1.44287	-0.0665824	-1.52241	-0.660872	-1.43409	-1.08874	-1.35555	-0.958039	13
uc008cqz.1	12632	comp457433_c2	3247	Hsp9ab1	0.2858	0.889177	0.0335126	0.405807	-0.00950105	0.306579	-0.256595	0.128731	7
uc008jha.2	15327	comp462077_c9	3247	Stxbp1	0.0498521	-0.0243787	0.406784	0.55578	0.488915	0.667253	0.750433	0.468797	6
uc008lkg.3	16357	comp459630_c3	3247	Qser1	-0.90173	0.0686889	-0.696193	-0.0705935	-0.735691	0.0349668	-0.569553	-0.0160446	12
uc009rmh.1	30723	comp461658_c4	3247	Sema3b	-0.300693	-1.20411	0.698634	-0.295786	0.820127	0.185134	0.738888	-0.0514859	5
uc007ivb.1	3846	comp464583_c22	3243	Ppp2ca	0.389373	0.352879	0.110044	0.121775	0.0400288	-0.0683008	-0.151765	-0.0368831	6
uc007lyc.1	5114	comp462452_c14	3243	Map3k3	0.327668	0.307306	0.306234	-0.0818679	0.248401	0.00229027	0.379243	-0.159838	6
uc007obw.2	5968	comp450396_c4	3243	Slc8a3	-2.77388	-1.84705	-2.34348	-1.74642	-2.51462	-2.00776	-2.01967	-2.19149	14
uc008mjw.1	16718	comp464834_c0	3243	49342H24Rik	0.0979177	-0.403862	0.490388	-0.0337056	0.521208	0.181966	0.548129	-0.0696519	6
uc009gwi.1	25862	comp449346_c0	3243	Rasip1	1.45205	0.432359	1.18034	0.0828729	1.13812	0.154936	1.06163	-0.217426	5
uc009oow.2	29348	comp461164_c20	3243	Bmper	-0.0361703	-0.827466	0.331617	-0.00249695	0.675059	0.248418	1.09365	0.359656	6
uc011xuq.1	3863	comp462164_c15	3241	Aff4	-0.0536398	0.215996	-0.112838	0.134028	-0.00139815	0.153675	-0.103043	0.0667286	12
uc011ybw.2	4616	comp464493_c1	3237	Trim37	-0.168009	0.53556	-0.145746	-0.0654952	-0.15012	-0.094861	-0.206911	0.0246585	12
uc007von.1	9424	comp454292_c25	3237	Lrp12	0.359095	0.310279	0.678242	0.292866	0.607296	0.253288	0.640374	0.198878	6
uc007vze.2	9671	comp461294_c30	3237	Fam49b	0.847421	1.46269	0.535455	0.599707	0.353978	0.421651	-0.108244	0.308634	6
uc008exy.1	13519	comp464198_c32	3237	Cep12	-0.377038	-0.204338	-0.119658	-0.235716	-0.160313	-0.139495	-0.123404	-0.0710513	12
uc007nif.2	5657	comp460455_c42	3231	Nampt	-0.476386	0.00483287	-0.883681	-0.731794	-0.918103	-0.866349	-0.910641	-0.82914	13
uc007ddv.1	1213	comp366370_c1	3229	Pappa2	0.379463	1.15011	-0.773676	-0.542286	-1.12107	-0.229353	-0.572396	-0.461498	12
uc008zos.2	22438	comp463595_c4	3229	Hip1r	0.832092	0.220817	0.339709	-0.147047	0.232525	-0.541834	0.157027	-0.563472	6
uc011wmq.1	451	comp465068_c21	3227	Abca12	0.0611559	0.196399	-0.55508	-0.122583	-0.647884	-0.655163	-0.857119	-0.619902	12
uc007bpz.1	538	comp457713_c9	3227	Epha4	0.412746	-0.570246	0.473136	-0.64522	0.491771	-0.725675	0.325428	-0.414315	12
uc012auq.1	12653	comp462411_c26	3227	Abcc1	-0.192658	-0.282999	0.109954	-0.0847423	-0.227917	0.0270944	0.0394477	0.0996473	12
uc009cio.2	23699	comp451915_c0	3227	Ggcx	0.212424	0.263924	0.317109	0.403194	0.406942	0.391117	0.234124	0.384014	6
uc009lrm.2	28141	comp462849_c24	3227	Wwc2	-0.357095	-0.0620825	-0.171205	0.549455	-0.191012	0.607546	-0.177991	0.0881166	12
uc009srg.1	31147	comp465164_c7	3227	Usp9x	0.0605563	0.175889	0.0278662	0.0760035	0.0324711	-0.0693243	-0.0808279	-0.144493	12
uc007sjy.2	8029	comp460222_c20	3225	Ppp3cb	-0.334664	-0.109282	-0.0836726	-0.0429657	-0.0749098	-0.0637404	-0.0293206	-0.0697598	12
uc009cjd.1	23711	comp462236_c22	3225	Kcmf1	0.178993	0.361063	-0.138672	0.0275114	-0.178394	-0.199126	-0.286359	-0.212746	12
uc009oor.1	29347	comp456126_c5	3225	Bbs9	-1.10604	0.119924	-0.68075	0.480487	-0.568669	0.713957	-0.224071	0.758984	12
uc007ixo.1	3889	comp450686_c2	3223	Acsl6	-2.3529	-3.27699	-2.2972	-2.88334	-2.32231	-3.71829	-1.92998	-4.48569	14
uc007fbf.2	1986	comp460574_c14	3221	Gopc	0.10547	0.368835	0.102281	0.205445	0.120889	0.0571865	0.00295238	0.037064	6
uc009hdd.1	25969	comp462790_c2	3221	Tubgcp5	-0.281053	-0.373114	-0.135516	-0.271817	-0.149758	-0.311383	-0.0792153	-0.185433	12
uc009pth.1	29956	comp366750_c1	3221	Lingo1	0.0208318	-0.992643	0.294899	0.670663	0.760621	0.981976	0.665857	1.11438	6
uc007iur.1	3842	comp464757_c21	3219	Phf15	-0.368339	-0.26619	-0.442904	-0.509131	-0.393329	-0.577238	0.0174194	-0.686703	13
uc008iga.1	14940	comp459794_c14	3217	Dhtkd1	-0.876286	-1.12683	-0.366387	-1.19268	-0.293421	-0.69464	0.269489	-0.721968	16
uc007cxt.1	1126	comp463058_c24	3215	Pla2g4a	-0.326972	0.0745262	-0.542191	-0.606335	-0.591203	-0.776814	-0.58942	-0.741051	13
uc007pif.3	6609	comp459603_c15	3213	Sp4	-1.29116	-0.535032	-1.07646	-0.532678	-0.927491	-0.332277	-0.669265	-0.337919	13
uc007azk.2	314	comp463598_c25	3211	Hecw2	-0.610183	-0.148473	-0.00259252	0.624195	-0.0555008	1.04628	0.222564	0.896596	7
uc007mwl.2	5469	comp454015_c18	3211	Rab1	0.321864	0.657133	-0.147009	0.20447	-0.248027	-0.0890342	-0.483294	-0.228425	12
uc007xne.1	10327	comp464774_c8	3211	Ddx23	0.47913	0.4271	0.482277	0.0508589	0.344781	0.0694463	0.307471	-0.0661712	6
uc007bha.1	424	comp461135_c36	3209	Plekhm3	0.360926	0.125695	0.112449	0.13755	0.137698	-0.11997	0.0288752	-0.145313	12
uc008tvg.1	19987	comp464338_c22	3209	Cachd1	-0.745337	-0.851267	-0.0807202	-0.858677	0.0407948	-0.66374	0.200671	-0.562824	13
uc009qbk.2	30063	comp460387_c7	3207	Smad6	-0.413994	0.184441	0.207522	-0.102662	0.587209	0.414728	0.709857	0.274841	6
uc008bth.1	12232	comp461387_c19	3205	Ftsjd2	0.384148	0.158962	0.380249	-0.0140414	0.410431	-0.1216	0.356045	-0.0368224	6
uc008mrz.1	16829	comp458505_c19	3205	Crnkl1	-0.0387664	0.0362339	-0.060233	-0.0552045	-0.130143	-0.193439	-0.109207	-0.144495	12
uc008piu.2	18016	comp459372_c28	3205	Igsf1	0.91447	-0.79291	1.66226	0.134926	1.88664	0.908895	1.55189	0.97822	5
uc008swy.2	19524	comp462054_c0	3205	Slc44a1	0.584358	0.485136	0.631546	0.408362	0.635797	0.37703	0.74753	0.499977	6
uc009gve.1	25848	comp458706_c30	3203	Gys1	-1.14725	-0.121408	-1.16271	-0.551816	-1.31421	-0.531502	-1.41166	-0.833076	13
uc008ktx.2	15967	comp462775_c9	3201	Celf1	-0.00343621	0.343338	0.0181319	-0.0289844	0.017554	0.0160408	0.074704	-0.119619	12
uc009iaw.2	26580	comp462170_c17	3201	Blm	0.524323	0.604289	0.228946	0.101539	0.0745156	0.194431	-0.0158671	0.100542	6
uc007pin.2	6614	comp457836_c15	3200	Macc1	-0.264453	0.216242	-0.643588	0.0473809	-0.571574	-0.285843	-0.863415	-0.271678	12
uc008zhl.1	22352	comp463817_c11	3200	Tpcn1	0.0692943	0.453235	0.0768511	0.198209	0.166305	0.160336	0.416675	-0.0565485	12
uc009dqn.2	24237	comp461060_c11	3200	Cd163	0.500108	2.32167	-0.329517	0.73383	-0.294219	-0.210976	0.860463	-0.811996	6
uc009nlo.2	28877	comp463368_c24	3200	Aars	0.924347	0.436919	0.784611	0.365121	0.662192	0.353063	0.617017	0.234416	6
uc007een.1	1643	comp459059_c8	3198	Plxna2	-0.0426922	-0.00194932	-0.0313569	-0.23766	-0.0689918	-0.36538	0.0165162	-0.486189	12
uc007kid.2	4436	comp450948_c3	3198	BC17647	-0.703192	0.100844	-0.546372	-0.0259372	-0.403454	-0.0421824	-0.463208	-0.184307	12
uc007msx.2	5407	comp461471_c11	3198	Hgs	0.43211	0.810948	0.229381	0.497976	0.255311	0.466223	0.0815169	0.238654	6
uc007twd.1	8722	comp457079_c8	3198	Lrp1	1.12468	0.843567	0.821126	0.80571	0.758719	0.791655	0.548016	0.534356	6
uc008spa.2	19397	comp458539_c0	3194	B23312A22Rik	0.636758	0.26467	0.501815	0.301489	0.450267	0.377189	0.555131	0.0698988	6
uc007mkq.1	5299	comp462818_c1	3192	Srp68	0.201664	0.336588	0.147466	0.165049	0.105319	0.15975	0.0797804	0.0354812	6
uc008dpq.2	13042	comp462169_c21	3192	Prkd3	0.194037	-0.0144675	0.622523	0.141416	0.734257	0.185057	0.74173	0.154155	6
uc009uhq.1	31946	comp453843_c0	3192	Gprasp1	-0.80009	-0.37928	-0.245559	0.0798472	-0.188484	0.15647	-0.253514	0.0994013	12
uc007hvn.2	3469	comp463826_c4	3190	Ap1b1	0.669485	0.902077	0.391986	0.312128	0.221748	0.0515744	0.164771	-0.0744337	6
uc007ksb.1	4590	comp450881_c0	3190	Tbx2	-0.105221	-0.233554	0.626276	0.663496	0.921831	0.898772	1.18504	0.712118	6
uc009gja.1	25642	comp454029_c27	3190	493146P16Rik	0.076957	-0.0970934	0.364657	0.168168	0.405091	0.0763901	0.550728	-0.265051	6
uc007exe.3	1923	comp462667_c25	3188	Cdc4	-0.344464	0.104752	-0.341664	-0.0865421	-0.381577	-0.190653	-0.205691	-0.154247	12
uc009mub.1	28578	comp458372_c34	3188	Irx5	0.387313	-0.0791526	0.567774	0.10943	0.710647	0.421256	0.623915	0.224741	6
uc009plq.2	29741	comp464132_c26	3188	Rdx	-0.391128	0.114177	-0.277696	0.193927	-0.160875	0.156971	-0.103715	0.0850772	12
uc007bfv.2	405	comp450992_c2	3186	Ndufs1	-0.316968	-0.254545	-0.593573	-0.598474	-0.565053	-0.82063	-0.736984	-0.996587	13
uc007elk.1	1717	comp455492_c2	3186	Gpr126	-1.22808	0.551525	-0.686513	0.128091	-0.44658	0.172797	-0.34756	-0.143151	12
uc009mit.1	28393	comp461834_c31	3186	Abce1	0.278824	0.779933	0.19421	0.311577	0.137421	0.0355429	-0.123648	0.058389	6
uc007otj.2	6337	comp459904_c25	3182	Smek1	-0.293642	-0.132959	-0.362441	-0.351738	-0.321597	-0.340073	-0.428624	-0.327162	12
uc008drg.1	13062	comp460137_c3	3182	Sos1	-0.389738	-0.50315	-0.352441	-0.278095	-0.364286	-0.195473	-0.390859	-0.285769	13
uc008lul.2	16530	comp461727_c7	3182	Rpap1	0.180793	0.857789	0.135643	0.564974	0.0313515	0.470961	0.163075	0.164361	7
uc009fiq.2	25121	comp459396_c1	3182	Ppp5c	0.0484082	0.546479	0.119715	0.0506449	0.0318595	0.0504822	0.0686594	-0.00174802	6
uc009idw.1	26626	comp462228_c0	3182	Mesdc1	1.69881	0.894538	1.57504	0.831608	1.66918	1.00133	1.33648	0.519173	9
uc009qcq.1	30083	comp461986_c25	3182	Dpp8	-0.266114	-0.0357437	-0.293709	-0.0805901	-0.265686	-0.217652	-0.152213	-0.166338	12
uc009tth.1	31705	comp455421_c30	3182	Klhl15	-0.316983	-0.102895	-0.27033	-0.246879	-0.231573	-0.0618654	-0.0567979	-0.0983003	12
uc007aiw.1	55	comp450889_c1	3180	Eya1	-1.91077	-2.11321	-1.66484	-1.52587	-1.6271	-1.22365	-1.5509	-1.74649	13
uc007mqb.2	5364	comp459523_c0	3178	Tbc1d16	0.347621	-0.714663	1.03169	0.792619	1.05108	1.17973	0.936704	1.0662	5
uc008cep.1	12403	comp459947_c4	3178	Hspa1a	-0.0801742	-0.0691042	-0.528892	-0.075813	-0.631684	-0.318108	-0.81475	-0.393038	12
uc008hns.2	14631	comp461683_c26	3178	Loxl4	-2.47067	-1.50041	-2.15834	-1.59166	-2.19383	-1.74425	-1.20816	-1.63713	14
uc007ozn.1	6425	comp459383_c9	3176	Hhipl1	3.65356	2.23447	4.22873	3.60217	4.21757	3.66661	3.15923	3.0695	1
uc009hzj.2	26564	comp459549_c28	3176	Zfp71	0.639372	0.350912	0.286787	0.0672196	0.170571	-0.134869	-0.0169618	-0.324686	6
uc007nqj.2	5782	comp452939_c33	3174	Fbxo33	0.084626	0.680684	-0.075531	0.325687	-0.113163	0.204533	-0.13354	0.234385	7
uc008ylf.1	21894	comp460391_c5	3174	Lrrc8c	0.919166	0.75871	1.16088	0.476697	1.27652	0.567896	1.06202	0.293888	5
uc007eyz.2	1946	comp459755_c1	3172	Sec63	-0.090628	0.0163551	-0.109126	-0.132801	-0.137698	-0.185154	-0.188706	-0.329428	12
uc009iiy.2	26720	comp462488_c3	3170	Gab2	-0.129846	0.548395	-0.102319	0.112491	0.0534915	-0.0956566	0.189285	-0.424237	12
uc007ezx.1	1965	comp465235_c22	3168	Prep	0.992524	0.570164	0.601397	0.42061	0.526969	0.426389	0.199057	0.301245	6
uc008juj.2	15523	comp464254_c19	3168	Itgb6	-0.63137	-0.29213	-1.03459	-0.325689	-1.0804	-0.731614	-1.4846	-0.6689	13
uc009bwi.2	23486	comp456380_c15	3168	Igf2bp3	-1.76955	-0.0396039	-0.929329	2.40773	-1.13911	3.38947	-0.983818	3.71292	10
uc007dip.2	1276	comp461097_c8	3166	Atp1b1	-1.91772	-0.839371	-1.41364	-0.840737	-0.947549	-1.12455	-0.694902	-1.18172	13
uc008ceb.3	12396	comp461436_c4	3166	Ehmt2	0.520328	0.4352	0.650134	0.565006	0.689028	0.796644	0.713572	0.687182	6
uc008ipv.2	15084	comp463834_c23	3166	Pnpla7	0.386372	0.210069	0.118419	-0.473445	0.203917	-0.523168	0.101912	-0.76401	6
uc009cbn.1	23572	comp455391_c21	3166	Kbtbd2	0.12772	0.53521	0.051531	0.291105	0.049203	0.12774	-0.0304079	0.190137	6
uc009fgu.1	25089	comp456077_c12	3166	Gltscr1	-0.247079	0.100431	-0.293408	0.361636	-0.342383	0.392058	-0.0436314	0.297102	12
uc007mwn.1	5470	comp457461_c11	3162	Kif3c	-0.900015	0.121398	-0.518841	1.0589	-0.238259	0.951543	-0.276608	0.454312	12
uc007oss.2	6329	comp463828_c10	3160	Ttc7b	-0.0892104	0.233668	0.263354	0.148725	0.265688	0.29643	0.429556	0.112831	12
uc008hjr.2	14561	comp463804_c1	3160	Noc3l	0.0361388	0.240791	0.0104395	0.0171241	0.0574679	-0.116895	-0.032001	-0.195676	12
uc008xbi.1	21369	comp460983_c17	3160	Letm1	0.587366	0.894474	0.359476	0.321446	0.295783	0.315095	0.119871	0.164815	6
uc009nlg.2	28872	comp461509_c6	3160	Fuk	0.368997	0.135233	0.799752	0.163491	0.986465	0.150712	0.951521	0.0794215	6
uc009tys.1	31784	comp465048_c1	3160	Phka1	-1.3063	-0.231929	-0.981263	-0.409922	-0.862693	-0.38534	-0.706808	-0.458122	13
uc008iub.1	15151	comp453180_c19	3158	Nacc2	-0.0105189	0.378965	-0.0468697	0.421098	0.0988541	0.572132	0.0822658	0.0734337	6
uc008mob.1	16771	comp464956_c29	3158	Plcb4	-0.694913	-0.496597	-0.16544	-0.831972	-0.274178	-1.14581	-0.0973033	-1.35611	13
uc009qce.1	30077	comp455319_c35	3158	Rab11a	0.426697	0.608941	-0.128218	0.0881948	-0.215571	-0.334025	-0.488523	-0.343745	12
uc011xkp.1	2646	comp465186_c9	3156	A2346K3Rik	0.398429	0.255604	0.392367	0.178241	0.365272	-0.0848233	0.345462	-0.0476997	6
uc007nfw.2	5627	comp456276_c5	3154	Ttc15	-0.127138	-0.11806	-0.0487301	-0.0774314	-0.000884084	-0.111168	0.0491097	-0.269454	12
uc009qvu.1	30483	comp465074_c14	3154	Phip	-0.3464	-0.0100371	-0.309786	-0.193106	-0.332149	-0.285156	-0.343258	-0.277478	12
uc007rlf.2	7661	comp463423_c17	3150	Jmy	-0.0139404	0.0348264	-0.0583995	0.1016	0.171107	0.0747562	0.383689	0.0773109	12
uc008una.1	20242	comp455128_c30	3150	Hivep3	-0.129343	0.787332	0.0411413	0.514225	-0.1043	0.384899	0.278573	-0.266007	7
uc009ied.2	26630	comp452736_c0	3150	Fam18c	0.683509	1.15309	0.13396	0.634842	0.142562	0.270943	-0.127187	0.242589	7
uc007gky.2	2657	comp460001_c41	3146	Ric8b	-0.903072	-0.146162	-0.42372	0.0989691	-0.539203	0.273555	-0.31034	0.194125	12
uc007yyd.2	10863	comp461382_c11	3146	Pak2	0.0682625	0.576976	-0.0289993	0.0402476	-0.0290149	-0.080198	-0.0305707	-0.300352	12
uc009rfb.1	30621	comp460964_c32	3146	Stag1	-0.150325	0.140869	-0.124594	-0.09711	-0.107549	-0.0748001	0.0116472	-0.181814	12
uc012axi.1	13024	comp462310_c0	3144	Rasgrp3	0.227033	-1.08078	-0.0848942	-0.656785	0.222602	-0.820634	0.106744	-1.02374	16
uc007ydq.1	10584	comp463808_c0	3142	Ciita	0.360421	1.49697	-0.0266346	1.3646	-0.0836696	1.37735	-0.121968	0.94618	7
uc008spq.2	19403	comp453903_c0	3142	Tesk1	0.0599085	-0.194812	0.2504	-0.29515	0.139562	-0.263858	0.229886	-0.335626	12
uc009iok.1	26809	comp464527_c25	3142	Arap1	0.593	0.508393	0.627796	0.18379	0.697409	0.07358	0.716811	-0.0863664	6
uc007evy.2	1904	comp460560_c29	3140	Fyn	0.575033	0.0151794	0.810471	0.480687	0.909289	0.786601	0.983097	0.655328	5
uc007vsl.2	9483	comp457255_c21	3138	Has2	2.16304	2.28025	2.25719	1.59855	2.1296	1.59407	1.71737	1.90098	8
uc008phq.1	18000	comp459082_c18	3138	Tsc22d2	0.586487	0.481076	0.240621	0.585627	0.248786	0.368932	-0.143353	0.243053	6
uc008vie.1	20576	comp462655_c7	3138	Luzp1	-0.156908	0.142653	-0.196235	-0.0955821	-0.191602	-0.124472	-0.214651	-0.261975	12
uc009djp.2	24128	comp461796_c19	3138	Tmcc1	0.0412662	-0.0622854	0.0745053	-0.129812	-0.0296541	-0.259382	-0.0926331	-0.289997	12
uc011yfk.1	4957	comp463183_c3	3136	Ezh1	-0.494325	-0.878099	-0.569553	-0.748542	-0.487453	-0.653735	-0.23664	-0.713878	13
uc012aak.1	10504	comp464524_c17	3136	Nckap1l	1.5645	2.62911	0.812539	1.67741	0.896558	1.29452	0.729402	0.84034	9
uc007ulz.1	8963	comp452608_c18	3134	Stc1	1.20205	0.862965	0.962831	-0.0568383	1.4392	-0.443256	1.43441	0.0595668	5
uc009plz.2	29746	comp464193_c21	3134	Ddx1	0.0393038	0.335019	-0.151285	0.0766131	-0.168601	-0.0558329	-0.290677	-0.0863044	12
uc007gru.3	2851	comp461847_c7	3130	Mybpc1	-2.7566	-3.24575	-2.614	-3.07785	-2.908	-2.67063	-2.85151	-3.39321	14
uc008rnn.1	18894	comp457066_c15	3130	Eif4e	0.45941	0.627104	0.109976	0.0636577	0.143581	-0.182762	-0.175118	-0.179879	6
uc009brp.1	23364	comp457827_c10	3130	Fam115a	-0.000879238	-0.0880057	0.467381	0.474374	0.606925	0.513872	0.633539	0.381923	6
uc008rxw.1	19048	comp459530_c16	3128	Rab2a	0.197535	0.129678	0.153654	0.304098	0.200518	0.191577	0.0608652	0.138133	6
uc012dkt.1	20285	comp454448_c25	3128	D8331N3Rik	-0.262293	-0.102131	0.0952237	0.233827	0.136193	0.22026	0.269008	-0.0416006	6
uc007lzb.1	5130	comp463242_c26	3124	Tex2	-0.319014	-0.141867	-0.574175	-0.298175	-0.629988	-0.486151	-0.734955	-0.552403	13
uc009smt.1	31075	comp454802_c6	3124	Otud5	0.0623102	0.139307	0.0163707	0.216705	0.0724531	0.131439	0.0284764	0.0625065	12
uc007cfp.1	831	comp462477_c6	3122	Pam	-0.429598	-0.715335	-0.198647	-0.300802	-0.030012	0.0568751	0.324699	0.00202935	12
uc007hdp.1	3064	comp464571_c21	3122	Nup17	0.363721	0.533045	0.279586	0.0326788	0.236316	0.0674594	0.0604158	0.0413209	6
uc007vhk.3	9307	comp456271_c9	3122	Zfr	-0.433513	-0.152723	-0.37297	-0.34321	-0.235627	-0.285003	-0.182147	-0.34323	12
uc008prl.3	18167	comp460953_c16	3122	Dclk2	0.889179	-0.576293	1.73815	-0.171475	1.83562	0.11465	2.11736	0.414283	5
uc007tkc.1	8521	comp462879_c16	3120	Naa3	-0.0815398	0.215347	-0.15291	0.109819	-0.169148	0.111923	-0.23909	-0.092662	12
uc008xbj.2	21370	comp459968_c5	3120	Whsc1	0.440516	0.660305	0.451652	0.366743	0.343019	0.502285	0.279105	0.339657	6
uc009ihl.2	26694	comp450663_c0	3120	Crebzf	-0.0607787	0.0530432	0.0940934	0.0271483	0.060748	0.0696572	0.172721	-0.0565158	12
uc009umk.2	32037	comp463283_c37	3120	Capn6	2.42031	-0.593881	3.94849	1.31526	4.10559	2.30434	3.53105	2.26878	1
uc008yql.2	21970	comp464934_c8	3118	Pole	0.328926	0.860321	0.216885	0.527071	0.319599	0.621155	0.111499	0.530964	6
uc009dsb.1	24262	comp462500_c3	3118	Usp5	0.860459	0.729336	0.719121	0.58753	0.614839	0.474689	0.560019	0.27396	6
uc007llj.1	4924	comp464380_c20	3116	Klhl11	0.128994	0.144929	0.290529	-0.0763864	0.365031	-0.0544504	0.234673	-0.021205	6
uc012bxt.2	15670	comp463266_c9	3116	Sestd1	-0.0668963	0.242551	0.167963	0.187818	0.184801	0.136223	0.471475	0.027381	12
uc008sze.1	19560	comp464817_c18	3116	AI31418	-0.15854	-0.0656845	-0.196726	-0.0753708	-0.259615	-0.171003	-0.151629	-0.20535	12
uc007ilj.1	3690	comp460633_c4	3114	Wwc1	0.327384	-0.18682	0.0169496	-0.680338	0.0628623	-0.998263	0.102543	-0.943088	12
uc007krj.1	4583	comp462894_c4	3114	Appbp2	0.0228077	0.390394	-0.0665916	0.133172	-0.0091663	0.025536	-0.145438	-0.074567	12
uc008ctb.2	12660	comp459129_c1	3114	Cul9	-0.301209	0.0629221	0.201704	-0.0655781	0.333402	0.130979	0.475946	0.00588089	6
uc008qql.1	18560	comp460688_c12	3112	Tbx15	-0.870453	-1.42526	-0.394546	-0.493151	-0.538302	-0.0259033	-0.585882	0.00691458	13
uc007wlk.1	9885	comp456002_c33	3110	Kifc2	-0.681166	0.0897292	-0.290484	0.178611	-0.530668	0.130907	-0.130005	0.0435379	12
uc007env.1	1761	comp458686_c6	3108	Bclaf1	-0.368825	0.111371	-0.427757	-0.0142786	-0.352945	-0.0755983	-0.442795	-0.116325	12
uc007lic.1	4846	comp460587_c5	3108	Top2a	0.982661	1.70556	0.668275	0.93837	0.551445	1.02234	-0.182095	0.974149	9
uc007xfz.1	10226	comp464424_c2	3108	Sbf1	0.948178	0.27812	0.783143	0.164349	0.682615	0.191896	0.638172	0.128515	6
uc008rwp.2	19027	comp452346_c6	3104	Plag1	-0.666727	-0.598939	-0.675228	-1.04639	-0.377745	-1.18623	-0.43226	-1.008	13
uc008ubn.1	20074	comp463638_c10	3104	Zfyve9	-0.562589	-0.641884	-0.719714	-0.763182	-0.736283	-0.860024	-0.566631	-0.771293	13
uc008exr.1	13514	comp460149_c15	3102	Snx2	0.272483	0.553236	0.0155195	0.212176	0.152376	-0.0333166	-0.0206527	-0.148728	6
uc007lto.1	5032	comp340982_c0	3096	Hexim1	-0.20962	0.663094	-0.176441	0.20389	-0.251228	0.200571	0.0501664	0.146636	12
uc007ukw.2	8949	comp459248_c11	3096	Ebf2	-0.725297	-1.25259	-0.371034	-0.473017	-0.21815	-0.534091	0.231742	-0.936768	13
uc007whf.1	9834	comp458397_c14	3096	Zc3h3	0.0930944	0.186216	-9.63093e-05	-0.0666573	0.160122	0.122492	0.0706618	-0.0349941	12
uc008sit.2	19216	comp454234_c20	3096	AI464131	-0.685883	-0.753571	-0.370901	-0.617035	-0.426385	-0.0621693	-0.33969	-0.480109	13
uc011yeg.1	4835	comp463604_c4	3092	Med24	0.0827403	0.204362	0.0980587	0.0385295	0.0105223	0.0377669	0.0881987	0.0887181	12
uc011zxc.1	10141	comp461814_c2	3092	Pacsin2	0.142571	0.200875	-0.0971067	0.0153871	0.0541081	-0.260644	0.0578596	-0.452192	12
uc008qqw.3	18567	comp461121_c29	3092	Man1a2	0.194359	0.574783	0.368934	0.439999	0.37242	0.372232	0.226436	0.299781	6
uc009ajn.2	22737	comp463193_c12	3092	Rnf216	-0.338798	0.271972	-0.241574	0.2011	-0.260958	0.148693	-0.174262	0.0702965	12
uc009cpz.1	23838	comp458966_c11	3092	Alms1	-0.387637	-0.377369	-0.170778	-0.38036	0.161274	-0.225724	0.0567895	-0.147176	12
uc009tmu.1	31581	comp445829_c0	3092	Pdzd4	0.0772296	-0.0800974	0.649599	0.619927	0.844518	1.37954	0.706649	1.30857	6
uc007lls.1	4929	comp460755_c20	3090	Dnajc7	-0.147043	0.245445	-0.230525	-0.0195482	-0.2442	-0.0887566	-0.319722	-0.0709206	12
uc008jhd.2	15329	comp463582_c17	3090	Lrsam1	-0.0622292	0.418144	0.0669997	0.558083	-0.103828	0.505593	0.143955	0.387487	6
uc008utd.1	20348	comp463177_c25	3090	Col8a2	0.172964	-0.180468	1.24392	1.23186	1.02461	1.46096	1.37121	1.07187	5
uc009cai.1	23555	comp459668_c5	3090	Gars	1.08837	1.10744	0.827382	0.908887	0.662622	0.528998	0.398647	0.40918	6
uc009iam.3	26575	comp462887_c13	3090	Unc45a	0.371656	0.689884	0.26718	0.355138	0.0875959	0.294663	0.369013	0.263062	6
uc009lzk.2	28254	comp461517_c18	3090	Sugp2	-0.321588	0.126138	-0.0298916	0.0477223	-0.0770159	0.135972	0.150489	0.0932234	12
uc007unf.1	8986	comp456505_c11	3089	26131G19Rik	0.196819	0.681791	0.261237	0.482753	0.306647	0.381778	0.305043	0.281695	6
uc007ynm.2	10712	comp461862_c6	3089	Arvcf	-0.713244	-0.759816	-0.470508	0.0141307	-0.474545	0.220386	-0.0283991	0.137778	12
uc008ezm.2	13542	comp464587_c17	3089	Slc12a2	-0.204457	-0.819088	-0.158517	-0.823113	-0.26861	-0.896302	-0.168453	-0.913118	12
uc009aew.1	22669	comp460297_c14	3089	Taf6	0.0134659	0.27133	0.110275	-0.0720907	0.0306577	-0.0289023	-0.0182468	0.0851547	12
uc009jic.1	27167	comp462748_c5	3089	Pde3b	-0.194618	-0.0416742	0.0803683	-0.252102	0.190868	-0.264533	-0.0297541	-0.446934	12
uc007ejt.2	1699	comp455729_c17	3087	Fbxo3	0.203069	0.397927	0.236552	0.199586	0.270361	-0.223225	0.120078	-0.253902	6
uc007ncu.1	5568	comp464408_c17	3087	Nol1	0.275272	0.460061	0.236901	0.225698	0.158848	0.200754	-0.0112487	0.251732	6
uc008hjt.1	14563	comp464976_c21	3087	Hells	0.780695	-0.0830932	0.48487	-0.00181563	0.496264	-0.0215956	-0.0409626	-0.00229424	6
uc009igk.2	26687	comp460463_c14	3087	Eed	0.210401	0.281965	0.0476847	0.019833	-0.051436	-0.223896	-0.243621	-0.151601	12
uc008hdu.1	14475	comp459484_c1	3085	Ermp1	-0.208505	-0.329139	-0.196876	-0.41734	-0.193524	-0.766459	-0.239085	-0.618646	12
uc008kai.2	15593	comp461586_c38	3085	Dync1i2	0.0207504	0.392879	-0.0348857	0.29342	-0.0557378	0.146308	-0.163981	0.0594711	12
ucuc.1	29030	comp462793_c3	3085		0.316657	0.397173	0.409122	0.172024	0.333793	0.139821	0.243072	0.0971165	6
uc007iob.2	3732	comp451047_c6	3083	Cyfip2	-0.372748	0.488786	-0.299965	0.393536	-0.306438	0.583743	-0.367272	0.948842	12
uc008zsu.1	22496	comp462921_c13	3083	Srsf8	-0.0900045	0.119796	0.0251611	-0.00535479	-0.00730894	-0.0212451	0.0515465	-0.051473	12
uc008ely.1	13332	comp461635_c19	3081	Ctnna1	-0.132883	0.428002	-0.259956	0.164793	-0.159824	-0.0766387	-0.230921	-0.0943057	12
uc007fbn.2	1991	comp462893_c2	3079	Gm9766	-1.56525	-0.729645	-1.02114	-0.745702	-0.895293	-0.669775	-0.573253	-0.884747	13
uc007sit.1	8012	comp462652_c7	3079	Nid2	1.69663	0.323873	2.27565	0.949013	2.42284	1.14044	2.48852	0.993819	2
uc008ddr.2	12809	comp459361_c3	3075	Khsrp	0.852847	0.856574	0.76994	0.543815	0.641563	0.604945	0.649771	0.433428	6
uc008gke.2	14148	comp455290_c9	3075	Stip1	-0.04045	0.593375	-0.256986	0.0892103	-0.252386	0.0556906	-0.776046	-0.055995	12
uc008wkr.2	21127	comp465037_c23	3075	Abcb4	-2.39887	0.288296	-2.73351	-0.172663	-2.54651	-0.379912	-2.23606	-0.370544	13
uc008wxr.1	21328	comp452291_c0	3075	Ppm1g	0.740649	1.39285	0.630872	0.715937	0.515567	0.526504	0.25385	0.352934	6
uc009gxm.1	25881	comp451222_c3	3075	Grin2d	0.807136	-0.00398793	1.55363	0.844897	1.28591	0.895231	1.63149	1.06017	5
uc007ews.3	1918	comp465201_c6	3073	Amd2	0.476038	0.580505	0.282417	0.102084	0.255136	-0.172903	0.0787213	-0.0503509	6
uc007jfo.1	4010	comp458532_c2	3071	Srebf1	-0.294495	-0.0744514	-0.391762	-0.233386	-0.477114	-0.316633	-0.100403	-0.377802	12
uc007kyt.1	4684	comp447643_c0	3069	Spata2	-1.85616	-0.917847	-0.454351	0.409533	-1.23122	1.14539	-1.0156	0.869127	12
uc007xyh.2	10505	comp456254_c6	3069	Pde1b	0.904294	0.516419	0.412948	2.59463	0.14884	2.86115	0.240895	1.9801	10
uc007ypz.1	10750	comp460826_c5	3069	Abcf3	0.163612	0.409563	0.122041	0.237546	0.0045928	0.14692	0.00741282	-0.0750318	6
uc008ulq.1	20229	comp460460_c6	3069	Lepre1	1.86418	0.390716	2.42638	1.35536	2.50059	1.58604	2.01861	1.28882	2
uc009ptt.1	29962	comp460628_c12	3069	Ptpn9	0.611852	0.537911	0.896627	0.38877	1.00747	0.453866	0.951235	0.286826	6
uc007pec.1	6537	comp453345_c22	3067	Ppp1r13b	-0.935571	-0.204984	-0.965659	-0.393134	-0.638105	-0.659302	-0.436495	-0.470912	13
uc008ghz.1	14121	comp456353_c31	3067	Ehd1	0.821143	1.36696	0.660791	0.730209	0.696223	0.444504	0.538987	0.106921	6
uc009ikc.1	26738	comp461701_c12	3067	Capn5	-0.287518	-0.236003	-0.282939	0.325595	-0.159855	0.485771	0.186748	0.383389	6
uc008kfc.1	15662	comp461909_c10	3065	Osbpl6	-1.60488	-1.01493	-0.799551	-0.528311	-0.66794	-0.00981183	-0.510155	-0.174685	13
uc008vdl.4	20508	comp462383_c9	3065	Rps6ka1	0.427992	1.39284	0.000627915	0.0364226	0.0211672	-0.115825	0.320407	-0.127322	6
uc009azw.2	23091	comp462905_c27	3065	St7	-0.124558	0.0979414	-0.0839175	0.211134	-0.234093	0.159058	-0.0374447	0.154227	12
uc007ndy.1	5588	comp458714_c8	3063	Ywhaq	0.530863	0.937386	0.534474	0.573735	0.569201	0.367239	0.455435	0.186437	6
uc008ajr.1	11426	comp460048_c29	3063	Pde1a	0.819704	0.680495	1.34424	1.63755	1.45207	1.4817	1.0582	0.810319	5
uc012aqk.1	12384	comp463032_c3	3063	Tnxb	-0.456391	-0.533642	-0.167653	-0.187001	0.255375	-0.704886	0.822474	-1.12468	16
uc008dve.1	13119	comp463304_c4	3063	Fbxo11	-0.410361	0.15803	-0.533155	-0.0633728	-0.48599	-0.0811314	-0.393769	-0.0811078	12
uc007bku.2	464	comp452150_c7	3061	Ankar	-0.350688	0.0525603	-0.76235	-0.0475779	0.671912	-0.176044	0.515398	-0.242608	12
uc007hea.1	3187	comp456458_c17	3061	Dyrk2	0.098037	0.0760933	0.257917	0.039494	0.343698	0.131276	0.231705	-0.0669679	6
uc008ixh.1	15196	comp464022_c12	3061	Vav2	1.14557	0.921334	0.845045	0.803382	1.11277	0.644587	0.953471	0.274211	5
uc007dmi.2	1333	comp457958_c15	3059	Olfml2b	1.63076	-0.0285168	2.56338	2.4876	2.60214	2.12595	2.21163	1.48897	8
uc007hfv.1	3216	comp463249_c17	3059	Xpot	0.682064	0.720431	0.618764	0.470102	0.532032	0.293624	0.399794	0.281663	6
uc009tjt.1	31530	comp461797_c22	3059	Mtmr1	0.0963901	0.0123002	-0.220734	-0.106193	-0.294383	-0.390136	-0.268506	-0.40474	12
uc008tuo.1	19974	comp463893_c21	3057	Dock7	-0.0419351	0.244707	0.42589	0.379311	0.569508	0.459599	0.482551	0.441954	6
uc008uiy.1	20186	comp456951_c2	3057	Slc6a9	-0.46869	-0.199299	-0.757924	-0.291121	-0.856137	-0.329161	-0.401086	-0.468354	12
uc008xlo.2	21510	comp463307_c9	3055	Tbc1d19	-0.312202	-0.372429	-0.164848	-0.284885	0.0669054	-0.151795	0.17801	-0.204945	12
uc009dbw.1	24031	comp460387_c31	3055	Rybp	-0.267165	0.499704	-0.304873	0.0819706	-0.0294257	0.504339	-0.0981109	0.385843	12
uc009vey.1	31012	comp127787_c0	3053	DQ539915	-1.7161	-2.54308	-1.9773	0.121907	-2.08945	-2.15785	-2.26413	-1.97841	13
uc009nox.1	28935	comp458307_c21	3051	Gan	-0.589209	-0.324126	-0.576117	-0.0824408	-0.556474	-0.366824	-0.387922	-0.397182	12
uc009tmk.1	31576	comp455076_c0	3051	Abcd1	0.647019	0.712657	0.474666	0.524075	0.582997	0.628247	0.718742	0.309121	6
uc033gdb.1	5690	comp454020_c7	3049		-1.35698	-0.393668	-0.774718	-0.637179	-0.525497	-0.161479	-0.236866	-1.116	13
uc007xmv.1	10322	comp464657_c14	3049	Ccnt1	-0.321117	-0.0447982	-0.3152	-0.173461	-0.290779	-0.156244	-0.371469	-0.292966	12
uc008unw.2	20260	comp456163_c14	3049	Smap2	0.139042	1.64649	-0.119699	0.919222	-0.15994	0.632396	-0.271442	0.400718	7
uc009ibp.2	26590	comp458071_c7	3049	Zfp592	-0.306655	-0.0726107	-0.165017	-0.0764794	-0.0396067	-0.122028	0.0726169	-0.14473	12
uc009jrf.1	27300	comp461026_c15	3049	Atp2a1	-3.1612	-1.84933	-2.92857	-2.21761	-2.997	-2.39209	-2.97048	-2.71773	14
uc007bvu.2	662	comp464133_c31	3047	Dis3l2	-0.507321	-0.215938	-0.340644	-0.222984	-0.36133	-0.347569	-0.159306	-0.168024	12
uc008coo.2	12595	comp464501_c3	3047	Mut	-0.462292	-0.625348	-0.534983	-0.601138	-0.468169	-0.646168	-0.560129	-0.6683	13
uc007woc.2	9919	comp464961_c13	3045	Myh9	1.51792	1.65838	1.306	1.90024	1.2185	1.46191	0.803823	0.905942	9
uc008bbk.2	11747	comp461694_c3	3045	Chtf18	1.14457	1.52462	0.898392	1.16141	0.961667	1.15948	0.3294	1.13046	9
uc008kiz.2	15707	comp452518_c7	3045	Zdhhc5	0.232999	0.519623	0.00384316	0.0394483	-0.0566547	-0.0610476	-0.199816	-0.118966	12
uc009piu.2	29696	comp462695_c11	3045	Zw1	0.0115572	0.869388	-0.0919567	0.723588	-0.0619655	0.678441	-0.151946	0.444218	7
uc009sxx.2	31286	comp459242_c7	3045	42253	0.283077	0.542348	0.164311	0.325041	0.278827	0.385552	0.212192	0.0343041	6
uc007vjo.2	9343	comp456179_c24	3043	Ank	-0.120652	-0.54772	-0.48852	-0.738607	-0.549702	-1.08042	-0.398743	-1.14228	13
uc007vsp.1	9487	comp452379_c17	3043	Zhx2	-0.486516	-0.415281	-0.315567	-0.56216	-0.16016	-0.553647	-0.294655	-0.636401	13
uc009teg.2	31394	comp452527_c32	3043	Gpc3	-0.0964442	-0.532964	1.19345	0.552854	1.72124	1.16204	1.87848	1.98973	5
uc007hdr.1	3065	comp453640_c3	3041	Rap1b	0.490015	1.28353	0.280054	0.599085	0.22528	0.256751	0.134149	0.136264	7
uc007rod.2	7703	comp453310_c20	3041	Enc1	1.08699	1.14009	1.32086	1.56825	1.3736	1.54483	1.13694	1.44364	5
uc009sur.2	31204	comp455740_c2	3041	Slc6a14	-0.903056	1.30108	-1.92628	-0.577121	-1.57106	-1.60498	-1.5354	-1.53483	13
uc007pof.1	6700	comp457640_c27	3039	Rala	0.0716316	0.463	-0.292488	0.128942	-0.351083	0.191654	-0.413359	-0.17436	12
uc007uux.1	9120	comp463599_c21	3039	Dis3	0.0448926	0.0444178	-0.0758363	-0.177883	-0.0103044	-0.213186	-0.0804752	-0.140351	12
uc012bnk.1	14764	comp456519_c12	3039	Shoc2	-0.0410507	0.303509	-0.260863	0.0830723	-0.268337	-0.0291163	-0.356321	-0.0636165	12
uc007pcn.2	6516	comp462586_c8	3037	Traf3	0.401733	0.651764	0.692479	0.48895	0.628539	0.504386	0.571676	0.411253	6
uc008lyi.2	16567	comp461720_c17	3037	Mtap1a	-0.688945	-0.510045	-0.151812	0.383547	-0.0406092	0.581225	-0.0461544	0.140736	12
uc008vas.2	20456	comp460237_c8	3037	Ythdf2	0.254313	0.264644	0.0910389	0.0359982	0.0374503	-0.133456	-0.127182	-0.118767	12
uc012dpr.1	20809	comp462984_c15	3037	Ube4b	0.396014	0.360237	0.224601	0.279973	0.146862	0.176079	-0.0424851	0.114706	6
uc009hrd.2	26346	comp465044_c15	3037	Chd2	-0.288117	0.457896	-0.248382	0.341458	-0.201057	0.246887	-0.0650368	0.264261	12
uc007heg.2	3195	comp461746_c21	3035	Grip1	0.713924	0.322666	0.36569	0.297385	-0.180923	0.549345	-0.260916	0.569411	6
uc008azk.2	11718	comp463226_c12	3035	Cramp1l	-0.0922957	0.362663	-0.0708202	0.307468	-0.0505398	0.382195	-0.0769634	0.266186	6
uc008lxb.1	16556	comp464856_c27	3035	Ubr1	-0.401742	0.014935	-0.317026	0.0591149	-0.199027	0.107209	-0.181764	-0.00730356	12
uc008wnz.2	21173	comp463572_c24	3035	Phtf2	-0.742548	0.258035	-0.858121	-0.231015	-0.718182	-0.403189	-0.698205	-0.404438	12
uc008zrs.1	22475	comp462019_c41	3035	Aacs	-0.260103	-0.213095	-0.297258	-0.351456	-0.422643	-0.613674	-0.258927	-0.599375	13
uc009mvn.1	28615	comp459509_c1	3035	Amfr	0.544112	0.357852	0.597599	-0.0171397	0.566329	-0.172275	0.535349	-0.192068	6
uc007vnu.1	9410	comp460160_c9	3033	Azin1	0.314683	0.492702	0.307578	0.154416	0.404126	0.0803563	0.135236	0.0367684	6
uc012bcp.1	13469	comp450158_c2	3033	Trim36	-0.499969	1.14074	-0.531248	0.955017	-0.66346	0.599606	-0.448833	0.299155	7
ucuc.2	14321	comp457306_c8	3033		-0.199623	0.342154	0.129146	0.118761	-0.0351002	0.302081	0.420577	0.152797	12
uc009uup.2	32168	comp463496_c24	3033	Ctps2	-0.106459	0.261917	0.0791516	0.118782	0.314337	-0.127109	0.366977	-0.103172	12
uc008apk.1	11527	comp461603_c0	3031	Lnpep	-0.860176	-0.496636	-0.853143	-0.698805	-0.757958	-0.803947	-0.552666	-0.84402	13
uc009fkz.2	25169	comp460452_c4	3031	Eml2	0.462517	1.02156	0.207299	0.313998	0.218079	0.204819	0.205694	0.006463	6
uc009osy.1	29403	comp453362_c0	3031	Srpr	0.210416	0.573483	0.139556	0.339598	0.119736	0.255325	0.0368898	0.0995788	6
uc007duk.2	1483	comp462920_c28	3029	Akt3	-0.194933	-0.382987	0.181714	0.0993085	0.266908	0.163609	0.372809	-0.0522143	6
uc009mad.2	28262	comp452285_c1	3029	Comp	0.681597	-0.704616	0.452268	-0.77484	0.0312013	-1.00288	0.804449	-1.55291	5
uc007kfr.1	4404	comp463506_c25	3027	Abr	0.144048	0.785655	-0.0712804	0.554893	-0.0689739	0.600493	-0.010059	0.465863	7
uc007klo.2	4497	comp462976_c10	3027	Rhot1	-0.241875	0.0289586	-0.318656	-0.147402	-0.357604	-0.225138	-0.292328	-0.230491	12
uc007pzc.1	7033	comp464445_c2	3027	Exoc2	0.159739	0.223807	0.186877	0.0581886	0.138225	-0.106593	0.217519	-0.0872269	6
uc007yrg.1	10765	comp462655_c4	3027	Ephb3	0.414836	0.166932	0.703086	0.422833	0.849213	0.6453	0.907991	0.557635	6
uc009duk.2	24298	comp454567_c7	3027	Scnn1a	0.611838	0.0941599	-0.318475	0.0791236	-0.413514	-0.419835	-0.625534	-0.31606	12
uc009lcw.2	27907	comp452355_c9	3027	Thsd1	0.876138	-0.581195	0.76672	-0.544259	0.716209	-0.476457	0.927644	-0.715354	5
uc007dff.1	1233	comp459944_c10	3025	Klhl2	-0.550501	0.0128442	-0.395905	0.089492	-0.354044	0.144684	-0.259481	0.0838628	12
uc007gau.1	2442	comp457624_c5	3025	Grin3b	0.748145	-1.87898	0.664309	-1.47133	0.694866	-1.89111	0.677143	-1.55758	16
uc008pnq.2	18111	comp458007_c6	3025	Etfdh	-0.55866	-0.107752	-0.609464	-0.420041	-0.593642	-0.547027	-0.653844	-0.784823	13
uc012dpt.1	20818	comp461855_c1	3023	Pik3cd	1.08	2.10431	0.383156	1.18193	0.424375	0.947627	0.435661	0.59593	9
uc007amk.2	116	comp455452_c12	3021	Fam135a	-0.383813	-0.126352	-0.600855	-0.0558578	-0.531165	-0.300907	-0.477805	-0.158257	12
uc007fva.2	2337	comp451051_c1	3021	Pcbp3	0.158843	0.4812	0.398746	0.219529	0.456094	0.507013	0.349577	-0.434296	12
uc007hiz.2	3263	comp458779_c16	3021	Mars	1.05099	1.19171	0.969943	0.665748	0.963531	0.474005	0.808219	0.391128	5
uc008cpa.1	12604	comp464027_c6	3021	Gpr116	0.132456	-1.22981	-0.0417743	-1.03238	-0.0798746	-1.25819	0.0919504	-1.68781	16
uc008lgx.1	16308	comp460026_c8	3021	Api5	0.380739	0.913101	0.291058	0.497825	0.198378	0.357272	0.0620709	0.341677	6
uc008vxh.1	20823	comp451199_c17	3021	H6pd	0.870622	1.41895	0.841475	0.998365	0.889796	0.838272	0.934728	0.155522	5
uc007etu.2	1871	comp459648_c8	3019	Rnf217	0.205125	0.43245	-0.00403766	0.215312	-0.0203294	0.111011	0.0234682	0.0239194	6
uc007noh.1	5750	comp462555_c7	3019	Srp54b	-0.07219	0.232	0.491268	0.0603451	-0.0475089	-0.18438	-0.0129381	-0.213732	12
uc009ikz.2	26754	comp461552_c30	3019	Uvrag	0.051761	0.714089	-0.0897872	0.305479	-0.165526	0.282078	0.0650989	0.226151	7
uc009pwz.1	30008	comp450350_c7	3019	63419C18Rik	0.470025	-0.51522	1.58906	1.24568	1.79229	1.57404	1.63401	1.38452	5
uc007fja.2	2131	comp464041_c9	3015	Ccar1	-0.392709	0.311866	-0.291032	0.0423138	-0.404102	0.0650382	-0.263126	0.0390844	12
uc007kvu.2	4647	comp459520_c3	3015	Akap1	-0.0857635	-0.747053	-0.101896	-0.489481	-0.231417	-0.703007	-0.219995	-0.785372	12
uc007lyz.1	5128	comp464013_c10	3015	Ern1	0.0707142	0.719733	0.091504	0.512291	0.0279082	0.441009	0.106588	0.256263	6
uc011zqa.1	9192	comp464292_c8	3015	Abcc4	-0.135822	0.274256	-0.35386	-0.15689	-0.575443	-0.238119	-0.413449	-0.297504	12
uc008wsu.1	21244	comp462924_c20	3015	Mll3	-0.721587	-0.42348	-0.651436	-0.487718	-0.578448	-0.416516	-0.396278	-0.473841	13
uc009pag.1	29566	comp464091_c33	3015	Ubash3b	0.664917	0.467424	0.162278	0.441097	-0.159909	0.208307	-0.200724	0.094736	6
uc007dul.2	1484	comp459086_c6	3013	Zfp238	-0.319477	0.0898754	-0.435634	0.0735255	-0.580642	-0.0798889	-0.606354	-0.425686	12
uc009cdi.1	23618	comp462195_c24	3013	Fam13a	-1.90236	-1.29216	-1.83056	-1.09699	-1.61762	-0.977327	-1.36448	-1.28957	13
uc009smf.1	31070	comp456953_c8	3013	Ccdc12	0.34109	0.495652	-0.0455185	0.202518	-0.244413	-0.242787	-0.178993	-0.431406	12
uc007jam.2	3927	comp464241_c8	3011	Gemin5	0.20783	0.831691	0.311734	0.415239	0.18042	0.449137	0.300703	0.442791	6
uc007zxv.1	11284	comp462952_c0	3011	Gart	0.858282	0.821829	0.829181	0.402984	0.768232	0.392353	0.586889	0.299516	6
uc008ffc.2	13631	comp453882_c14	3011	Zfp532	-0.211545	-0.0936382	0.18173	0.420989	0.219594	0.661748	0.199017	0.616256	6
uc008heb.2	14479	comp452423_c5	3011	Ranbp6	0.000190193	0.730798	-0.126602	0.386622	-0.138458	0.263802	-0.172616	0.291891	7
uc008thr.2	19717	comp450548_c24	3011	Trim32	0.255315	0.00816944	0.851661	0.232947	0.851318	0.460385	0.938377	0.321667	6
uc012hbi.1	30819	comp459866_c26	3011	Ptpn23	0.364356	0.380567	0.519765	0.179348	0.493299	0.302484	0.486172	0.260003	6
uc007alc.1	92	comp462257_c6	3009	Mcm3	1.19003	1.81454	0.975758	0.987059	0.861694	0.988796	0.272799	0.98636	9
uc007skg.2	8034	comp461499_c18	3009	Sec24c	0.435601	0.629552	0.267748	0.314261	0.174238	0.247439	0.0903237	0.0132262	6
uc007zen.1	10961	comp461386_c16	3009	Gsk3b	-0.0884143	0.375545	-0.208214	0.202421	-0.178799	0.114364	-0.202309	-0.0307846	12
uc008rpe.2	18917	comp463134_c9	3009	Pkn2	-0.207686	-0.0109136	-0.307058	-0.194936	-0.341643	-0.175407	-0.413677	-0.208522	12
uc007axc.1	282	comp460945_c12	3001	Slc39a1	-0.179763	0.580314	0.369844	0.449929	0.735886	0.39088	0.329382	0.567246	6
uc007yda.2	10573	comp451945_c26	3001	18113L24Rik	0.176826	0.419167	-0.0692352	0.184927	0.0383905	0.1069	-0.0898586	0.0565621	6
uc008kcg.1	15618	comp457757_c5	3001	Ola1	0.0393544	0.302425	-0.073583	0.222268	-0.213041	0.00612596	-0.422644	0.0723372	12
uc008ltn.2	16516	comp457483_c31	3001	Vps18	0.86385	0.864479	0.706685	0.463189	0.793913	0.353797	0.777793	0.323491	6
uc007jlc.1	4091	comp461905_c19	2999	Map2k4	0.164083	0.187378	-0.184278	-0.19224	-0.3023	-0.444383	-0.541544	-0.360362	12
uc008pzv.2	18269	comp459438_c27	2999	Adar	0.82062	0.707323	0.470253	0.137963	0.585499	0.460184	0.295466	0.286774	6
uc008rer.3	18773	comp463097_c15	2997	Fnbp1l	-0.1627	-0.801153	-0.0700702	-0.535387	-0.0807779	-0.308038	-0.0452675	-0.226417	12
uc009sst.1	31174	comp454604_c5	2997	Slc9a7	0.680335	0.395098	0.121258	0.445302	0.374776	0.308554	-0.182301	-0.152751	6
uc008nxc.2	17431	comp450090_c0	2995	Cdh22	-0.548315	0.529938	-2.07539	0.71839	-3.64169	0.736493	-0.990139	0.738293	13
uc011zix.1	8358	comp461492_c17	2993	Wapal	-0.0843581	0.0635377	-0.248756	0.0558664	-0.244928	-0.259998	-0.277733	-0.264331	12
uc009rvr.1	30846	comp453927_c53	2993	Epm2aip1	-0.414497	-0.196264	-0.00250119	-0.0120802	0.0457245	0.0150402	-0.00200633	0.071603	12
uc007xdb.2	10174	comp462027_c26	2991	Fbln1	1.45056	-0.22205	1.16516	-0.334865	0.848252	0.122113	0.401289	0.130536	5
uc007iut.2	3844	comp460436_c6	2989	Ube2b	-0.649798	-0.301146	-0.661028	-0.322974	-0.738934	-0.467379	-0.667157	-0.481215	13
uc007pws.1	6984	comp463316_c11	2989	Gpld1	-0.263661	0.221294	-0.313113	-0.121408	-0.383562	-0.580657	-0.284167	-0.469678	12
uc008zmq.2	22411	comp459285_c17	2989	Kdm2b	-0.0702947	-0.195134	-0.213211	-0.228027	-0.26532	-0.230843	-0.207749	-0.353751	12
uc008ctg.1	12662	comp452962_c0	2987	Srf	0.642473	0.595411	0.631609	0.446145	0.758232	0.307133	0.31681	0.137124	6
uc008dxz.2	13145	comp462983_c31	2987	Cul2	-0.0605609	0.471183	-0.105138	0.0256754	-0.191357	-0.0322481	-0.320788	-0.0598949	12
uc009bzo.2	23540	comp455299_c5	2987	Chn2	0.364852	-0.216715	0.953717	-0.165071	1.08034	-0.157639	1.31323	-0.44067	5
uc009kbu.2	27444	comp462364_c3	2987	Cpxm2	-0.855938	-2.06206	-0.220364	-1.4955	-0.207366	-1.3155	0.0498788	-1.49344	16
uc009nxw.1	29079	comp340786_c0	2987	Exoc8	0.234784	0.647976	0.0649371	0.693824	-0.108053	0.562866	-0.0469841	0.473407	6
uc008kxw.2	16005	comp452672_c6	2985	Mapk8ip1	-1.06049	0.208867	-0.332273	0.0232186	-0.0931995	0.186412	0.0243906	0.203508	12
uc009bsz.1	23394	comp464924_c28	2985	Cul1	0.0318764	0.0392507	0.0931141	0.0289837	0.121769	-0.060813	0.0784971	-0.131961	12
uc007khd.2	4424	comp460432_c31	2981	Nufip2	-0.182667	0.267817	-0.159972	0.0141488	-0.0353958	-0.133792	-0.289404	-0.122559	12
uc007tas.2	8349	comp456416_c21	2981	Glud1	-0.00697071	0.374701	-0.0891427	0.0791335	-0.0611075	-0.0972095	0.133796	-0.180111	12
uc008ihr.1	14963	comp459848_c2	2979	Itih5	-1.06764	-1.11296	0.968582	-0.191658	1.45117	0.416314	1.41721	0.2101	5
uc007cnu.3	976	comp460549_c10	2977	Slc41a1	-0.127887	-0.349501	-0.156636	-0.616422	-0.180875	-0.538051	-0.24769	-0.697599	12
uc007msd.2	5395	comp458760_c3	2977	Bahcc1	-0.144267	0.212741	-0.0432802	0.948042	-0.0327975	1.06518	0.281596	0.724498	7
uc008uro.2	20328	comp461206_c0	2977	Gnl2	-0.0397235	0.587641	-0.148154	0.103889	-0.134924	-0.0360196	-0.219366	-0.032485	12
uc009jot.1	27256	comp463578_c9	2977	Prkcb	-0.508269	1.63657	-0.47689	1.06676	-0.372518	1.14	0.0472403	0.80812	7
uc011ygd.1	5097	comp459756_c2	2976	Itgb3	1.86571	1.09449	1.98876	2.71481	2.14253	2.10865	2.02377	1.46573	8
uc011zrs.1	9348	comp463602_c15	2976	Ctnnd2	-1.67872	-0.649726	-1.57909	-0.195379	-1.57167	-0.40685	-1.19883	-0.31336	13
uc009drq.1	24257	comp462501_c29	2976	Atn1	-0.108265	0.0775728	0.0142918	-0.0836503	-0.122158	0.798503	0.342813	0.171749	6
uc009cja.2	23707	comp456226_c0	2974	Tcf7l1	-0.623626	-0.422608	-0.130816	0.157356	-0.11348	0.635786	0.417548	0.615272	6
uc007wcg.2	9712	comp456558_c16	2972	Slc45a4	1.09119	1.37952	0.780377	1.42873	0.609421	1.4568	0.514753	1.3889	9
uc009ntv.1	29025	comp366661_c0	2972	Cdh15	-0.0519974	-1.16798	-0.575461	1.02306	-1.57334	0.343904	-2.46217	-0.746815	13
uc011ydn.1	4755	comp461201_c17	2970	Nfe2l1	-0.250885	0.143664	-0.431189	0.228306	-0.495063	0.149811	-0.599555	-0.165094	12
uc007swu.1	8296	comp464392_c3	2968	FELE-1	2.26742	-0.54567	1.79103	-0.602284	1.52802	-0.929246	1.91644	-0.998891	2
uc008vni.2	20652	comp459443_c0	2968	Padi2	-1.63967	-0.52892	-1.80295	-1.20141	-1.93613	-0.970327	-1.74273	-1.62346	13
uc009nqo.1	28971	comp460803_c10	2968	Usp1	-0.254838	0.462737	-0.228267	0.273617	-0.411446	0.255942	-0.354448	0.23779	12
uc007wrj.1	10000	comp463390_c6	2966	Card1	-0.244093	0.72567	-0.294626	0.455384	-0.242871	0.228502	0.000621751	0.112016	12
uc012but.1	15426	comp455021_c13	2966	Nr6a1	-0.426936	-0.278589	-0.528408	-0.307451	-0.559431	-0.311813	-0.547195	-0.0521273	12
uc009ced.1	23634	comp461412_c18	2966	Smarcad1	-0.178618	-0.258969	-0.184	-0.301531	-0.0153731	-0.353002	-0.208691	-0.290603	12
uc009mqa.1	28503	comp453046_c14	2966	Dnaja2	-0.0383166	0.287519	-0.292194	-0.0338733	-0.286283	-0.183157	-0.327641	-0.22786	12
uc011xil.1	2445	comp463888_c0	2964	Abca7	0.726818	0.469029	0.485581	0.605633	0.510529	0.908138	0.543695	0.603698	6
uc008mkr.1	16726	comp450315_c1	2964	Hspa12b	0.57712	-0.145081	0.740255	-0.157032	0.833078	0.254499	1.12323	0.119145	6
uc008utk.2	20354	comp463903_c5	2964	Eif2c4	-1.12283	0.609057	-1.0617	0.145075	-1.06202	-0.0405607	-0.669732	-0.0831597	12
uc009inu.1	26802	comp462951_c6	2964	Arhgef17	0.164665	-0.0878071	0.94084	0.574713	1.18979	0.821671	1.10713	0.590366	6
uc007yzy.2	10894	comp462216_c9	2962	Osbpl11	0.367043	0.58785	0.216018	0.193234	0.129147	0.0483225	0.198164	0.000335623	6
uc009aio.1	22726	comp461046_c1	2962	Foxk1	0.0355974	0.272704	-0.0505943	-0.0220444	-0.183221	0.253353	-0.0498766	-0.0903461	12
uc009lud.2	28185	comp462188_c18	2962	Palld	1.60686	0.0853495	2.09937	1.45227	1.86041	1.29652	1.62262	0.888657	5
uc008gkn.1	14154	comp460314_c4	2960	Rcor2	0.104662	-0.417226	0.326354	0.348765	0.208141	0.520632	0.199266	0.238801	6
uc011xhl.2	2351	comp461615_c12	2954	C3346G3Rik	-0.483846	-1.41329	0.202595	2.10408	-0.0789651	2.36107	0.169048	2.98189	10
uc007qjv.2	7191	comp464701_c18	2954	Iars	0.417975	0.391488	0.315489	0.236681	0.240802	0.0960776	0.0798428	0.0965228	6
uc007rsb.2	7755	comp461948_c5	2954	Mast4	-0.0294048	0.894774	-0.0383108	0.346828	-0.0624532	0.115576	-0.24226	0.00281304	12
uc007wik.2	9850	comp454886_c6	2954	Puf6	0.481077	0.391218	0.446727	0.201716	0.448618	0.222223	0.349801	0.0592364	6
uc008pus.1	18208	comp462831_c5	2954	Smg5	0.36543	0.615443	0.26236	0.295271	0.190803	0.174766	0.176579	0.0552857	6
uc008vtk.2	20778	comp459614_c4	2954	Plod1	1.10394	0.541691	1.41454	0.856617	1.4013	0.854712	1.16931	0.674985	5
uc009tnu.2	31589	comp462929_c38	2954	Mecp2	-0.289905	-0.344039	-0.246291	-0.324713	-0.18238	-0.303418	-0.0624574	-0.411211	12
uc009uua.2	32162	comp446591_c0	2954	Rai2	-1.76197	-2.02885	-1.44289	-1.66887	-1.26454	-1.35463	-0.759654	-1.55672	13
uc008olq.1	17649	comp456968_c30	2952	Gmeb2	0.20213	0.523482	0.176083	0.340945	0.271891	0.200045	0.196619	0.168536	6
uc009jjx.1	27188	comp452913_c20	2952	Itpripl2	0.776119	0.944655	1.10817	1.0591	1.23969	1.09216	1.28017	0.613225	5
uc009kje.1	27569	comp459323_c7	2952	B4galnt4	1.13921	0.852179	1.89881	1.09752	1.79861	1.29528	1.28722	1.47183	5
uc009nlb.1	28869	comp461679_c3	2952	Sf3b3	0.501071	0.691841	0.425866	0.369708	0.388616	0.272496	0.327553	0.267225	6
uc008zyi.1	22569	comp460169_c7	2948	Pom121	0.392775	0.763497	0.314658	0.307434	0.180525	0.282176	0.333497	0.0775959	6
uc009ida.2	26612	comp464151_c28	2948	Adamtsl3	-0.338025	-1.53424	-0.415328	-0.956087	-0.608753	-0.619174	0.0148241	-0.768518	16
uc007vtx.2	9507	comp458710_c10	2946	Mtss1	0.526951	0.758114	0.102866	0.23455	0.102459	-0.0244448	0.167605	-0.0732126	6
uc007yxo.2	10856	comp463648_c6	2946	Dlg1	0.0730289	-0.0161905	0.0553542	0.0605381	0.126047	0.0375226	0.107184	0.0919328	12
uc008lyc.1	16566	comp464438_c6	2946	Trp53bp1	-0.531989	-0.296958	-0.369725	-0.167329	-0.387814	0.117631	-0.413496	0.0578148	12
uc008zlm.2	22405	comp462556_c4	2946	Ift81	-0.448972	-0.387502	0.2532	-0.149586	0.430023	0.0746504	0.389843	0.0440695	6
uc009nao.2	28694	comp459760_c7	2946	Dync1li2	0.103917	0.152767	0.131986	0.0937292	0.104849	0.090577	0.108913	-0.105573	12
uc009nku.1	28864	comp462199_c5	2944	Vac14	0.122814	0.873868	0.149819	0.354775	0.0182635	0.289008	0.212966	0.178391	7
uc012hpj.1	32006	comp464428_c8	2944	Tbc1d8b	-0.0783918	-0.449534	0.246696	0.208281	0.231529	0.351145	0.191884	0.378065	6
uc007cti.2	1050	comp464709_c17	2942	Nav1	0.628009	0.609883	0.705185	0.626779	0.714164	0.551346	0.950456	0.219636	6
uc008tub.1	19968	comp465087_c4	2942	Inadl	-0.233669	0.191003	-0.322824	-0.128182	-0.309811	-0.336997	-0.147811	-0.311755	12
uc009alk.2	22770	comp463076_c19	2942	Tecpr1	0.134819	-0.184657	0.0310029	0.210592	0.0123703	0.118704	0.284325	-0.00232128	12
uc007dma.1	1327	comp455327_c0	2940	Uhmk1	0.670935	0.68987	0.504917	0.342934	0.431518	0.0346837	0.309753	0.0778511	6
uc007xzk.1	10525	comp461538_c18	2940	Trap1	0.0989653	0.411651	0.0241753	0.0107654	-0.121599	-0.0611181	-0.093746	-0.113283	12
uc009lmz.1	28075	comp449277_c3	2940	Mtmr7	-0.888891	-0.55339	-0.847354	-0.545011	-0.873322	-0.220113	-0.723691	-0.258696	13
uc009ngr.2	28788	comp463332_c2	2940	Cirh1a	0.680909	1.15101	0.388914	0.540411	0.243474	0.392037	0.093602	0.291571	6
uc009ubx.2	31841	comp449546_c5	2940	Lpar4	0.419711	-0.736348	1.2518	0.371027	1.15514	0.728787	0.993357	0.576524	6
uc007tbj.1	8359	comp449361_c1	2938	Grid1	-0.0597738	-0.340912	1.1515	0.0299407	0.259184	0.868834	1.30247	1.28242	5
uc008qqo.2	18563	comp464226_c16	2938	Wdr3	0.46077	0.741711	0.418203	0.219761	0.391907	0.116447	0.322991	0.173538	6
uc008zgw.2	22339	comp459461_c9	2938	Tbx3	0.195042	-0.199478	0.687716	-0.314985	0.657643	-0.672262	0.664572	-0.55063	6
uc009mma.1	28443	comp463797_c7	2938	Cc2d1a	0.26502	0.171592	0.109524	0.0801201	-0.078694	0.037256	-0.0138258	-0.084458	12
uc012cfd.1	16796	comp464312_c24	2936	Kif16b	-0.257157	-0.340311	-0.493331	-0.172375	-0.503886	-0.173219	-0.504343	-0.239136	12
uc009dno.2	24185	comp459515_c5	2936	Cecr2	-1.31066	0.138495	-1.70289	-1.18693	-1.66965	-1.22261	-1.19905	-1.17084	13
uc009tzy.1	31808	comp458826_c22	2936	Slc16a2	0.610899	0.353329	1.10063	1.30287	0.945176	1.33795	0.732121	0.934526	5
uc007dpk.2	1404	comp460350_c15	2934	Ncstn	0.641023	0.459314	0.404911	0.193646	0.272471	0.0849028	0.175594	0.0186933	6
uc007sug.2	8266	comp463129_c13	2934	Wnt5a	1.59311	0.385025	1.93479	1.61367	2.04512	1.58298	1.85056	1.58974	2
uc008eak.2	13179	comp455896_c4	2934	Colec12	0.0925543	0.206264	0.511744	0.419416	0.656989	0.0447481	0.779139	-0.133462	6
uc008eww.2	13499	comp463315_c24	2934	Hsd17b4	-0.135625	-0.128848	-0.274839	-0.387981	-0.173156	-0.514929	-0.214339	-0.479967	13
uc033ioi.1	23112	comp451223_c0	2934		0.0491037	-1.56516	-0.508277	-1.36273	-1.82072	-1.16893	-0.944719	-1.58347	13
uc007twf.2	8724	comp460858_c4	2932	Prmt5	0.315936	0.926563	0.401553	0.374714	0.349168	0.326986	0.145023	0.396674	6
uc008czg.2	12736	comp464935_c26	2932	Satb1	-1.31291	-0.0636761	-1.73807	0.418042	-1.93638	0.575966	-1.68944	0.309677	13
uc008eep.1	13237	comp461885_c2	2932	Dsg3	1.19051	2.24782	0.140952	0.473984	-0.0918027	-0.121191	-0.185771	-0.0903834	6
uc009qun.1	30463	comp464529_c16	2932	Eef1a1	0.146592	0.31279	0.0214473	0.250429	-0.136413	0.13628	-0.208729	0.118692	12
uc008pxz.1	18240	comp463984_c5	2930	Fam189b	0.531907	0.0605392	1.21474	0.498591	1.1141	1.09311	1.16857	0.794064	5
uc009ner.2	28762	comp464331_c0	2930	Slc12a4	0.162746	-0.196749	0.539058	0.0275638	0.604134	0.261524	0.519496	0.160403	6
uc007xja.1	10269	comp456198_c34	2928	Prickle1	0.468881	0.145753	1.11201	1.32433	1.33026	1.28485	1.01533	1.0959	5
uc009nrx.2	28996	comp459697_c2	2928	Zcchc14	0.0863532	0.396518	0.418795	0.582195	0.521455	0.59573	0.575067	0.429542	6
uc007rlv.2	7675	comp464860_c9	2926	Ap3b1	0.056718	0.431167	-0.0827092	0.250243	-0.0824711	0.166121	-0.297351	0.105119	12
uc007cpd.2	993	comp452178_c23	2924	Nfasc	1.6961	-1.0759	0.939347	-0.188036	0.286224	-0.0888476	0.0649509	-1.37383	5
uc011yap.1	4490	comp463160_c20	2924	Suz12	0.266054	0.401275	0.073777	-0.0162669	-0.0939719	-0.0427153	0.0929501	-0.136994	12
uc008etz.1	13442	comp465208_c25	2924	Tcerg1	-0.00158803	0.289703	-0.141134	0.048866	-0.2511	-0.0132146	-0.29091	-0.0589886	12
uc009nqz.2	28978	comp463453_c8	2924	Gse1	-0.463565	-0.0452471	-0.577554	-0.0159041	-0.562337	-0.108008	-0.469795	-0.0356821	12
uc008mjd.2	16707	comp464576_c20	2922	Ptpra	0.000296016	0.262729	-0.10876	0.107323	-0.0651621	0.015374	-0.134631	0.0333401	12
uc008sii.1	19209	comp463293_c3	2920	Nol6	0.815198	1.0996	0.804823	0.518549	0.632076	0.662189	0.621736	0.488733	6
uc007qfk.1	7128	comp454386_c1	2916	Hivep1	-0.619684	-0.0723535	-0.588721	-0.281353	-0.626429	-0.456215	-0.483634	-0.535973	12
uc008vyy.1	20846	comp457291_c17	2916	Klhl21	1.02443	0.188099	0.710197	0.0962588	0.613847	-0.0180035	0.710938	-0.0439213	6
uc008hlu.1	14596	comp462003_c8	2914	Pik3ap1	2.05597	3.77938	1.13495	2.28709	1.11076	1.73518	0.754198	1.12347	9
uc008ltt.2	16520	comp463559_c11	2914	Ino8	-0.117645	0.119645	-0.195004	-0.0463612	-0.262587	-0.105895	-0.0297669	-0.0340585	12
uc008pbc.2	17904	comp456903_c10	2914	Ankrd5	0.403673	0.666062	0.439416	0.44163	0.552255	0.456771	0.393411	0.438686	6
uc007fho.1	2078	comp463148_c10	2912	Ddx5	-0.0139979	-0.0190893	0.194165	0.177168	0.214319	0.202969	0.316602	0.288848	6
uc007jdo.2	3984	comp462812_c36	2912	Arf1	0.858361	0.775444	0.582598	0.430713	0.53302	0.242807	0.387949	0.118588	6
uc009nvj.1	29045	comp458703_c1	2912	Spire2	1.13229	0.986709	0.794532	0.202827	0.745279	-0.0451055	0.627909	-0.147907	6
uc007ivq.1	3860	comp462373_c31	2910	Hspa4	0.261806	0.743609	0.0272989	0.206301	-0.0391219	-0.0125295	-0.209174	-0.0228648	6
uc007sxh.1	8301	comp457859_c1	2910	Bap1	0.253294	0.34587	0.35267	0.151003	0.378297	0.202031	0.399406	0.0405674	6
uc008raf.1	18710	comp463381_c14	2910	Vav3	0.315602	1.61702	-0.0167951	0.574792	-0.168912	0.383601	-0.00522051	0.256577	7
uc008tjw.2	19748	comp465130_c3	2910	Mpdz	-0.457625	-0.951814	-0.0484688	-0.372898	0.00330851	-0.256422	0.152407	-0.37243	12
uc012dqo.1	20890	comp462999_c11	2910	Plch2	-0.602893	0.581079	-0.676942	0.118824	-0.689725	-0.094218	-0.268869	-0.0594827	12
uc008wzq.2	21351	comp464243_c23	2910	Ppp1cb	0.186527	0.25244	-0.0865328	0.0613757	-0.154164	-0.138886	-0.178446	-0.147701	12
uc007ztj.1	11203	comp461896_c15	2908	Gabpa	-0.293988	0.151862	-0.300895	-0.197073	-0.224358	-0.294182	-0.335815	-0.314122	12
uc009esb.1	24793	comp460584_c1	2908	4933424B1Rik	0.0244394	0.130808	0.0060409	0.0438874	0.0992709	-0.024563	-0.0583404	0.025481	12
uc007rfa.1	7568	comp457258_c16	2906	Sdha	-0.373858	-0.361445	-0.471901	-0.459322	-0.497379	-0.710246	-0.496204	-0.857731	13
uc008bdj.2	11781	comp455433_c29	2906	Tmem8	2.09645	2.22518	1.33322	1.25071	1.20684	0.903921	1.37611	0.167235	9
uc007isn.1	3812	comp462580_c17	2904	Rufy1	0.119003	0.568359	0.206728	0.639455	0.0983821	0.533339	0.0438349	0.250798	6
uc008dbe.1	12772	comp455074_c0	2904	Sema6b	2.40537	2.82152	1.72192	1.73374	1.50275	0.910295	1.68621	0.295671	9
uc008dgs.1	12859	comp457852_c28	2904	Ankrd12	-0.956649	-0.662	-0.950774	-0.637158	-0.850497	-0.446763	-0.766989	-0.496934	13
uc008qlg.1	18447	comp462137_c17	2904	Prpf3	-0.59307	0.053486	-0.619591	-0.159414	-0.468811	-0.0119418	-0.71584	-0.0586727	12
uc009aji.1	22734	comp455494_c12	2904	Fbxl18	0.392354	0.744073	0.419886	0.514177	0.455559	0.540568	0.50488	0.486315	6
uc012fvk.1	27480	comp463533_c12	2904	Ptpre	0.32576	1.28144	0.0220867	-0.0684087	0.0255062	-0.453146	0.147807	-0.42465	6
uc008jvg.2	15531	comp463144_c21	2902	Dpp4	0.961556	-1.12411	0.417992	-0.40779	0.440657	-0.610454	0.306235	-0.929553	12
uc008muf.2	16874	comp460225_c21	2902	Acss1	-0.0229338	-1.55833	-0.0203138	-0.823501	0.153389	-0.400475	0.0814949	-0.369406	12
uc009jrj.2	27301	comp458518_c10	2902	Sh2b1	-0.0138134	0.262264	0.200774	0.08879	0.183911	0.14167	0.16584	-0.0290192	12
uc009kmo.2	27614	comp452698_c8	2902	Dusp8	-0.296992	-0.867929	0.155735	-0.731233	0.770703	-0.652326	0.258634	-0.696853	12
uc009kth.2	27719	comp452522_c8	2902	Lrrc8e	0.434246	0.550625	0.32845	0.121935	0.212168	-0.580745	0.385819	-0.027433	6
uc012amv.1	11716	comp463587_c10	2900	Mapk8ip3	-0.271787	0.0951772	-0.0419292	-0.00911353	0.131464	0.106949	0.228232	-0.0435247	12
uc008rzi.1	19066	comp463830_c6	2900	Dpy19l4	-0.105671	0.180735	-0.00443809	0.283411	-0.0824249	0.196519	0.0112815	0.242924	12
uc007nhu.2	5652	comp457010_c29	2898	Hbp1	-0.00110085	0.0395964	-0.150352	0.138253	-0.117857	-0.0378861	-0.00775024	-0.0511735	12
uc007vjv.1	9346	comp463295_c15	2896	Trio	0.129301	-0.518588	0.614854	0.241484	0.715771	0.314972	0.676226	-0.00897984	6
uc008jnk.1	15421	comp463965_c5	2896	Lhx2	-1.60698	-0.613339	-0.163183	-0.725001	0.653324	-0.658582	0.898889	-0.0690286	12
uc008shi.1	19186	comp465001_c2	2896	Topors	-0.0897335	0.116251	-0.120702	-0.129589	-0.202723	-0.140679	-0.345503	-0.144933	12
uc008vit.1	20585	comp459337_c12	2896	Zbtb4	-0.0374164	0.594627	0.155674	0.402048	0.162185	0.228781	0.211306	0.388791	6
uc009uqh.1	32092	comp457436_c16	2896	Gpr173	0.0608579	-0.201713	1.72747	0.98156	2.01938	1.11538	2.03424	1.05527	5
uc029qyr.1	2200	comp458176_c9	2894		-0.784189	-0.37638	-0.574532	0.214693	-0.401957	0.388294	-0.348356	-0.00453647	12
uc007jyz.3	4293	comp462959_c9	2892	Spns2	0.957157	-0.0675848	0.389142	0.0846901	0.337289	-0.527148	0.0711423	-0.544143	6
uc007uim.1	8916	comp463127_c27	2892	Kif13b	0.423214	0.203872	0.127755	-0.00794287	0.0961851	-0.198403	0.184171	-0.201781	6
uc008deq.2	12823	comp461851_c5	2892	Vav1	1.44021	3.25169	0.714823	1.97009	0.73826	1.36235	0.548026	1.01181	9
uc008dfn.1	12842	comp464590_c11	2892	Fert2	-0.541057	-0.482868	-0.444278	-0.0658712	-0.419961	-0.249299	-0.446284	-0.37534	12
uc008udj.3	20098	comp461545_c8	2892	Slc5a9	0.869591	-1.22532	0.354266	-0.679736	-0.489153	-0.750206	-0.681611	-0.726035	13
uc009bak.1	23095	comp461549_c24	2892	Cttnbp2	-1.64285	-0.908826	-1.71887	-0.558759	-1.56682	-0.406139	-1.33367	-0.360814	13
uc009rqz.1	30777	comp454906_c18	2892	Nckipsd	0.189125	0.480708	-0.0640871	0.378487	-0.259751	0.24489	-0.0362732	0.151275	6
uc007wbu.2	9709	comp462624_c8	2890	Eif2c2	0.190859	1.02892	0.132259	0.440243	0.0740869	0.312345	0.0661293	0.246074	7
uc007xnb.2	10326	comp450857_c0	2890	Cacnb3	0.02792	0.485662	0.543163	2.11558	0.726311	2.43365	0.523194	2.21119	9
uc008mpa.1	16779	comp464314_c17	2890	Btbd3	0.403946	0.277417	-0.114493	0.266377	-0.25919	-0.087175	-0.349464	-0.121776	12
uc009qek.1	30108	comp461211_c9	2890	Snx1	0.333117	0.710868	0.229203	0.489077	0.0760315	0.421296	0.0656145	0.209527	6
uc009sln.1	31061	comp458745_c7	2890	Ccdc22	0.316501	0.865949	0.47936	0.473078	0.364317	0.357354	0.332339	0.335322	6
uc008aky.1	11451	comp465077_c13	2888	Igf2r	0.581533	0.372827	0.981067	0.270733	1.00931	0.194298	0.809928	0.153239	6
uc008zya.2	22565	comp326987_c0	2888	Fzd9	-1.46486	-1.23079	-1.52807	-1.69838	-1.51466	-2.02991	-0.523383	-1.44848	13
uc007zli.2	11060	comp461520_c1	2886	Alcam	-0.623033	-0.439767	0.15041	-0.374438	0.439775	-0.158692	0.42315	0.276189	6
uc008moz.2	16778	comp463843_c3	2886	Jag1	0.888282	0.725777	0.753089	0.39895	0.813077	0.0517977	0.593324	0.0845005	6
uc008xwe.2	21666	comp460427_c2	2886	Polr2b	0.0690064	0.528572	-0.0379618	0.181183	-0.0989999	-0.0920346	-0.225151	0.0133436	12
uc009pei.2	29633	comp458167_c18	2886	Arcn1	0.394858	0.700628	0.322302	0.6381	0.288324	0.563429	0.188038	0.408602	6
uc009pim.1	29692	comp459964_c31	2886	Zbtb16	-2.16428	-1.20752	-3.12473	-2.07637	-2.87914	-2.06488	-1.47443	-2.2925	14
uc008etk.2	13434	comp460451_c9	2884	Sh3rf2	-0.95057	-0.945525	-1.11324	-0.754523	-1.16476	-0.786314	-1.2716	-1.01483	13
uc008tkm.2	19755	comp460676_c21	2884	Frem1	-0.665344	-0.886198	0.135582	-0.766865	0.13072	-0.0733	0.354168	0.483084	12
uc008yse.1	21991	comp457984_c25	2884	Mn1	-0.0312983	-1.29298	0.997335	-0.593533	1.33248	-0.00154806	1.34757	-0.345717	5
uc008kan.1	15595	comp461393_c4	2882	Slc25a12	-1.02287	-0.758934	-1.06449	-0.862077	-1.03319	-0.9328	-1.04874	-0.998341	13
uc009tqj.2	31631	comp462118_c8	2882	Pls3	0.603394	0.536603	0.233012	0.0588738	0.158791	-0.295983	0.082653	-0.309033	6
uc033frl.1	2526	comp459886_c6	2880		-0.566826	-1.06265	-0.62528	-0.54031	-0.692777	-0.773473	-0.692721	-0.808077	13
uc007gle.1	2661	comp458793_c3	2880	Cry1	0.130415	-0.0849825	0.286434	-0.57237	0.163312	-0.437484	0.199523	-0.444337	12
uc008ghb.1	14104	comp460980_c16	2880	11114N23Rik	0.946999	0.475204	0.832624	0.358388	0.691938	0.297214	0.756203	0.116133	6
uc008ght.1	14116	comp457907_c3	2880	Ppp2r5b	0.131326	-0.250743	0.443146	-0.00916308	0.476938	-0.0766552	0.463644	-0.160452	6
uc009tcz.2	31373	comp452688_c4	2880	Enox2	-0.484892	-0.0489638	-0.630301	-0.396732	-0.785571	-0.498439	-0.610134	-0.424955	12
uc007ubw.2	8811	comp450707_c2	2878	Atp12a	0.241093	-0.00821329	-0.327281	-0.545674	0.161874	-0.635505	0.661699	-0.868663	12
uc007vhc.1	9302	comp462696_c3	2878	Tars	0.534559	0.653726	0.290928	0.317971	0.281165	0.151422	0.0607996	0.0963808	6
uc008eaq.1	13182	comp463965_c17	2878	Rock1	-0.301007	0.154383	-0.374596	0.00913828	-0.345158	-0.171266	-0.335594	-0.198092	12
uc008ngs.2	17192	comp453590_c0	2878	Mylk2	-3.98789	-2.71405	-3.67919	-3.23249	-3.44971	-2.71975	-3.31579	-2.99454	14
uc008tzt.1	20047	comp462627_c26	2878	Tmem48	0.708298	0.914071	0.824074	0.163885	0.806345	0.248216	0.534478	0.289434	6
uc009gkg.2	25662	comp464423_c12	2878	Dpy19l3	-0.271837	0.308061	0.262065	0.498076	0.606256	0.65463	0.50318	0.65998	6
uc009ray.2	30559	comp463449_c28	2878	Slc9a9	-0.0885424	0.116868	-0.386064	-0.290001	-0.513161	-0.457619	-0.216895	-0.539311	13
uc009tqo.1	31640	comp461897_c15	2878	Tbl1x	0.167437	0.472622	0.0202196	0.256474	-0.0234033	0.187345	0.0919677	0.0210532	6
uc011ywb.1	6653	comp464138_c36	2876	Larp4b	0.135431	0.402918	-0.118015	0.0403686	-0.246237	-0.138815	-0.288722	-0.127923	12
uc007ujr.1	8932	comp464624_c19	2876	Scara3	-0.740586	-0.244987	-0.242275	-0.30716	-0.211784	-0.435019	0.331706	-0.824414	12
uc009dep.1	24073	comp464528_c10	2876	mKIAA1757	-0.0483711	0.125905	-0.0888471	0.179176	-0.0424485	0.179258	-0.000295869	0.085458	12
uc009evl.2	24850	comp461843_c4	2876	Cnot3	-0.122868	0.164782	-0.0786009	0.00996402	-0.142885	0.106687	-0.0158621	-0.0290307	12
uc007gxf.2	2946	comp463984_c15	2872	Atp2b1	0.163645	0.756746	-0.0100069	0.390648	-0.0608327	0.163287	0.0105687	0.021675	6
uc007inq.1	3724	comp458187_c1	2872	Clint1	0.376776	0.672012	0.315161	0.251994	0.183922	0.203746	0.183634	-0.0425862	6
uc008thz.1	19720	comp465082_c10	2872	Cdk5rap2	-0.228428	0.23325	0.246085	0.126545	0.208123	0.430242	0.276107	0.242075	6
uc007hux.1	3456	comp463921_c32	2870	Mtmr3	0.257497	0.206234	0.211778	0.135376	0.253872	0.00949071	0.274871	0.0140238	6
uc008dca.2	12784	comp460905_c0	2870	Ptprs	0.125809	-0.218899	0.894686	0.177326	1.04954	0.710428	1.08386	0.617838	6
uc009esm.2	24802	comp464671_c19	2868	Ppfibp1	0.0910436	-0.25321	0.324251	0.0323623	0.312674	-0.116667	0.271279	-0.326387	12
uc009mje.1	28402	comp464344_c13	2866	Inpp4b	-0.417781	-0.762542	-0.334147	-0.619583	-0.252184	-0.56538	-0.216269	-0.970632	13
uc009mue.1	28580	comp451281_c2	2866	Mmp2	0.892464	1.16891	1.71987	1.44499	1.76416	1.28298	1.76224	1.11999	5
uc008vpf.1	20684	comp459734_c5	2864	Dnajc16	0.119843	0.466355	0.0260733	-0.00487412	-0.0430499	-0.0336804	-0.108059	-0.161603	12
uc008wwc.1	21309	comp442868_c0	2864	Agbl5	-0.545379	-1.01559	-0.246842	-0.692933	-0.3208	-0.548702	-0.126829	-0.551797	13
uc007msm.2	5400	comp451119_c15	2863	2313H1Rik	0.701864	0.687968	0.670041	0.372569	0.638629	0.474116	0.83531	0.295533	6
uc007oae.1	5939	comp464966_c11	2863	Zfyve26	-0.205543	0.236503	-0.147785	0.00203543	-8.98661e-05	-0.0165842	0.175268	-0.122691	12
uc007qir.2	7178	comp464135_c7	2863	Wnk2	-1.5742	-1.03922	-1.41574	-1.12153	-1.59237	-1.28435	-1.32515	-1.09712	13
uc007xhy.2	10254	comp456023_c3	2863	Slc2a13	0.261001	-0.196011	0.677972	0.218172	0.907767	0.283243	0.830874	0.263173	6
uc012ada.1	10760	comp458504_c6	2863	Clcn2	-0.488687	-1.08034	0.0979806	-0.872646	0.499223	-0.386316	0.662351	-0.235704	12
uc008egy.1	13267	comp463220_c8	2863	Mocos	0.709371	0.0907906	0.388278	0.00680435	0.241428	-0.259033	0.148686	-0.44341	6
uc008mdd.2	16625	comp460673_c15	2863	Cops2	-0.108362	-0.0307571	-0.299133	-0.2114	-0.307871	-0.349594	-0.427378	-0.395692	12
uc008prw.2	18170	comp463342_c24	2863	Kirrel	1.00426	0.0667855	1.59818	0.425502	1.5912	0.638037	1.66224	0.423531	5
uc012hhb.1	31392	comp453715_c23	2863	Gpc4	-0.194885	-1.02268	0.185521	0.0375675	0.218983	0.16423	0.406146	0.135377	6
uc008ltr.2	16518	comp451206_c9	2861	Dll4	0.754479	-0.477992	0.928211	-0.632244	0.86097	-0.663772	0.800926	-0.736308	5
uc007kdu.2	4377	comp459237_c6	2859	Wdr81	0.730162	1.07337	0.62825	0.849076	0.593645	0.923136	0.751444	0.573568	6
uc007taw.1	8354	comp462718_c21	2859	Bmpr1a	-0.192165	-0.255881	-0.14805	-0.217805	-0.056544	-0.261399	-0.0409755	-0.124024	12
uc012anm.1	11764	comp464716_c6	2859	Wdr9	0.822296	1.14295	1.13256	0.778886	1.22187	0.998335	1.12934	1.12183	5
uc008jnd.2	15416	comp464570_c20	2859	Strbp	-0.618042	-0.0773059	-0.313709	-0.355429	-0.373789	-0.31053	-0.300341	-0.31898	12
uc007bph.1	530	comp449994_c0	2857	Chpf	1.17816	-0.0415396	1.92585	0.951035	1.88473	1.0984	1.76241	0.760167	5
uc007xqa.2	10368	comp460616_c8	2857	Accn2	-0.902197	-0.984156	0.039853	-0.0589032	0.0217204	0.22979	-0.0324036	-0.74326	12
uc008xdf.2	21392	comp456770_c11	2857	Rgs12	0.494582	-0.167297	0.589155	0.412178	0.443897	0.672275	0.549995	0.530456	6
uc009ibr.1	26591	comp459068_c2	2857	Alpk3	-2.68084	-1.84806	-2.49782	-1.30463	-2.73987	-1.34838	-2.98363	-2.58961	14
uc009ofl.1	29198	comp460668_c10	2857	Med17	0.0867207	0.1344	-0.141258	0.0548751	-0.0792024	-0.192935	-0.175153	-0.12951	12
uc007ske.1	8033	comp454600_c10	2855	Synpo2l	-1.58618	-1.14486	-1.5978	-0.0017774	-2.03673	-0.126683	-2.54274	-1.24011	13
uc008dem.2	12822	comp459594_c4	2855	Trip1	-0.791833	-0.236591	-0.649488	-0.248807	-0.500773	-0.230651	-0.386732	-0.425898	12
uc009kkn.2	27585	comp461582_c32	2855	Deaf1	0.0966174	0.167484	0.478053	0.277317	0.435195	0.30635	0.650165	0.160639	6
uc007jah.2	3925	comp461456_c18	2853	Larp1	0.361679	0.7664	0.312651	0.243044	0.186134	0.235875	0.145816	0.0967428	6
uc008hrx.2	14694	comp337451_c1	2853	Hps6	0.419863	0.376648	0.457016	0.211164	0.619906	0.336872	0.626313	0.162451	6
uc009fkt.2	25165	comp457014_c16	2853	Fbxo46	0.0517936	0.406028	0.0193691	0.274757	-0.0151594	0.345393	-0.0302446	0.151107	6
uc009rba.2	30562	comp464107_c5	2853	26111N1Rik	-0.643434	-0.110322	-0.633177	-0.222779	-0.605897	-0.255217	-0.525486	-0.300589	12
uc008ikz.1	15018	comp462012_c14	2851	Plxdc2	-0.512072	-0.598523	-0.787333	-0.338855	-0.746843	-0.575399	-0.600993	-0.681153	13
uc008wru.2	21225	comp460989_c3	2851	Agap3	0.0836543	0.419826	0.135801	0.331657	0.169104	0.229568	0.35228	0.139101	6
uc009czx.3	24011	comp450063_c2	2851	Kbtbd8	0.238967	0.69717	-0.131069	-0.259436	-0.0159831	-0.331487	-0.713105	-0.257051	12
uc009oph.2	29354	comp455562_c21	2851	Herpud2	-0.118641	-0.0864867	-0.0045353	-0.247769	-0.0925504	-0.334254	0.143941	-0.455541	12
uc007rcm.3	7528	comp461477_c2	2849	Nsun2	1.03112	1.00108	0.666763	0.489774	0.454595	0.440341	0.201346	0.351217	6
uc008mqz.2	16814	comp460698_c10	2849	Csrp2bp	0.139625	0.165107	0.177656	0.0825565	0.201541	0.343619	0.438765	0.149265	6
uc008tib.1	19722	comp465011_c23	2849	Megf9	-0.219427	-0.0922502	-0.331788	-0.40777	-0.367251	-0.524596	-0.35516	-0.420822	13
uc007fad.2	1970	comp464211_c21	2843	Hace1	-0.0198539	0.140199	-0.289851	0.178955	-0.238062	0.109355	-0.305791	0.109462	12
uc007roz.2	7716	comp462002_c18	2843	Fcho2	-0.549552	0.334067	-0.701818	-0.0316103	-0.68984	-0.252922	-0.388432	-0.337821	12
uc007stu.2	8263	comp464120_c36	2843	D14Abb1e	-0.834891	-0.0719802	-0.591729	-0.0924045	-0.471201	-0.196905	-0.361986	-0.0545165	12
uc033hgl.1	13403	comp463675_c22	2843		0.647832	0.623377	0.317835	0.333657	0.119244	0.169882	0.0972722	0.056512	6
uc008lur.1	16532	comp462856_c1	2843	Mga	-0.63515	-0.453222	-0.346655	-0.262871	-0.270662	-0.17679	-0.170244	-0.227842	13
uc009opn.1	29356	comp456778_c21	2843	Eepd1	-0.18583	-0.242274	-0.253319	-0.215884	-0.238612	-0.615139	-0.230488	-0.814135	13
uc012har.1	30763	comp460436_c8	2843	Usp19	0.363552	0.476288	0.406225	0.213307	0.340552	0.230233	0.320788	0.192551	6
uc008aei.2	11356	comp463229_c4	2841	Rbm16	-0.425023	-0.123602	-0.324376	-0.14494	-0.333161	-0.138639	-0.232879	-0.0774165	12
uc012bht.1	14147	comp458818_c5	2841	Fermt3	1.7699	3.02486	1.11815	1.91145	1.09524	1.44109	0.974298	1.10925	9
uc008tjg.2	19739	comp456360_c4	2841	Frmd3	-2.02927	-2.40497	-1.24996	-2.35308	-0.697857	-2.18677	-0.0571309	-2.3798	14
uc012dqt.2	20909	comp461754_c2	2841	Mib2	-0.290114	-0.837335	-0.0785968	-0.336738	0.225201	0.0227064	0.280667	-0.00229282	12
uc008mfc.1	16646	comp458645_c24	2839	Tmem127	0.355765	0.62062	0.213972	0.402492	0.16965	0.404152	0.0288979	0.243027	6
uc008rzz.1	19075	comp446846_c1	2839	Pdp1	-0.38357	-0.798594	-0.0769618	-0.18648	0.00587719	-0.212484	0.341857	-0.168583	12
uc008vmf.2	20633	comp462802_c11	2839	C2396C1Rik	0.343253	0.665895	0.229883	0.562293	0.0642055	0.402633	0.107597	0.416449	6
uc033ihy.1	21218	comp460190_c2	2839		0.567362	-0.890699	0.200121	-0.379905	0.213817	-1.16914	0.286174	-1.02762	5
uc007bkl.2	461	comp463406_c5	2837	Xrcc5	-0.0346948	0.333394	0.148058	0.00471078	0.0229777	-0.231747	-0.109419	-0.242165	12
uc009bem.1	23165	comp460851_c6	2837	Fam4b	0.0574012	0.00446298	-0.163409	0.109672	-0.354615	-0.129909	-0.513613	-0.00174997	12
uc009hef.2	25984	comp462064_c19	2837	Atp1a	-0.0402712	0.16055	-0.0924646	0.438121	-0.346565	0.256679	-0.0245707	0.198384	12
uc009nww.2	29063	comp462622_c1	2837	Taf5l	0.692295	0.896545	0.497162	0.429774	0.397602	0.394051	0.397798	0.269956	6
uc011xwa.1	4061	comp462504_c12	2835	Trpv2	1.11122	0.812296	0.485977	0.465296	0.623564	-0.175417	0.453706	-0.198936	6
uc009dmj.2	24170	comp455534_c2	2833	Fbxl14	0.319713	0.28775	0.208301	0.325143	0.119304	0.792456	0.187304	0.298178	6
uc009mlx.1	28441	comp455888_c0	2831	Dcaf15	0.544267	0.648033	0.649631	0.274332	0.503602	0.315102	0.592356	0.238024	6
uc008uqy.1	20317	comp464612_c15	2829	Inpp5b	-0.260673	-0.00298209	-0.42291	0.343898	-0.360527	0.464483	-0.434414	0.327468	12
uc008kwn.2	15991	comp461223_c16	2827	Atg13	0.211753	0.0439817	0.0521545	0.138136	-0.125465	0.118983	-0.01426	-0.000803342	12
uc009nec.1	28751	comp458605_c12	2827	Ranbp1	0.03803	0.212408	-0.294249	0.0228199	-0.433949	-0.0712495	-0.200776	-0.155835	12
uc007tzs.1	8773	comp459856_c1	2825	Tm9sf1	0.90892	0.790063	0.803365	0.645407	0.855743	0.561279	0.706422	0.509284	6
uc011zln.1	8779	comp463099_c12	2825	Tgm1	1.31683	0.96051	0.542126	0.439678	0.469637	-0.1161	0.0382451	-0.057406	6
uc011wkz.1	319	comp463977_c26	2823	Ankrd44	-0.123036	0.580384	-0.311599	0.373929	-0.225869	0.236919	-0.0629499	0.158016	12
uc009ezu.3	24913	comp458846_c7	2823	U2af2	0.569548	0.830656	0.493646	0.378322	0.505281	0.344464	0.428294	0.313446	6
uc007dye.2	1542	comp463456_c8	2821	Capn2	1.25779	0.537059	1.11291	0.49549	1.05044	0.295916	0.989243	0.163656	5
uc008emx.1	13348	comp453357_c10	2821	Cxxc5	-0.341448	-0.789661	0.203956	-0.162823	0.315222	-0.0170441	0.714705	-0.303225	12
uc008pcn.1	17926	comp463367_c9	2821	Sclt1	-0.436646	-0.200413	-0.190671	-0.325682	-0.0925364	-0.170446	-0.111371	-0.0842792	12
uc011wnn.1	520	comp434867_c0	2819	Ptprn	4.41433	2.49362	4.70261	4.22487	4.94183	4.32733	3.82748	4.09552	1
uc012cil.1	17326	comp462220_c19	2819	Ppp1r16b	-0.117517	-0.414982	-0.323555	-0.512295	-0.159146	-0.555736	-0.265227	-0.438725	12
uc009ifw.2	26678	comp461651_c20	2819	Tmem135	-0.608962	-0.356866	-0.869997	-0.357323	-0.830938	-0.291774	-0.691872	-0.34234	13
uc007mfd.1	5218	comp465102_c5	2817	Sdk2	-1.5359	-0.0238746	-0.82161	1.31655	-0.684175	1.3595	0.206059	1.12488	7
uc008frb.1	13900	comp463621_c17	2817	Pias2	-0.492844	-0.180497	-0.115284	-0.0592956	-0.0551579	0.112698	-0.122528	-0.00295662	12
uc007zgv.1	10998	comp461969_c27	2815	Atp6v1a	1.30837	1.11498	0.784501	0.580349	0.651354	0.28246	0.384443	0.189316	6
uc008bvi.2	12261	comp461912_c18	2815	Pknox1	0.124313	0.78253	0.194426	0.761205	0.3031	0.732536	0.281054	0.557942	6
uc009rqp.1	30772	comp461320_c19	2815	Arih2	0.479156	0.302287	0.235487	0.168311	0.228108	0.129677	0.180882	0.0200047	6
uc009rrz.2	30790	comp463247_c2	2815	Plxnb1	-0.364637	-0.0351074	-0.18102	-0.273692	-0.165521	-0.319935	0.057575	-0.187024	12
uc007quh.2	7395	comp461939_c7	2813	Ntrk2	-1.66003	-0.516654	-1.35302	-1.27245	-1.13541	-1.25682	-0.694493	-1.20931	13
uc008jyg.1	15573	comp458460_c22	2813	Kbtbd1	-2.24947	-2.64104	-2.15011	-2.00156	-2.56348	-1.99987	-2.59257	-3.00642	14
uc009pxs.2	30016	comp460004_c10	2813	Arih1	0.00696812	0.357437	-0.160712	0.257194	-0.104524	-0.00598588	-0.266639	-0.020175	12
uc007lop.2	4966	comp462766_c11	2811	Aoc3	0.0654678	-0.679496	0.223313	0.0242516	0.223744	-0.365353	0.462385	-1.12701	12
uc009kua.1	27731	comp458310_c5	2811	Shcbp1	1.58085	1.84467	1.5339	1.16086	1.25403	1.08015	0.305372	1.03323	9
uc007lad.2	4710	comp463399_c7	2809	Myst2	-0.0155421	0.321794	-0.248765	0.116164	-0.287204	0.00141594	-0.158678	-0.101829	12
uc007tpa.2	8618	comp455692_c28	2809	Tox4	0.0355001	0.347054	-0.0971341	0.138945	-0.075865	0.0511469	-0.1459	-0.0599765	12
uc009mlg.2	28427	comp460747_c8	2809	Lphn1	0.265174	0.138264	1.21429	0.600186	1.44151	0.976139	1.3917	0.77793	5
uc008idr.1	14901	comp463659_c15	2807	Nmt2	-0.0925515	0.593484	-0.184543	0.288534	-0.0880499	0.191689	-0.0173638	0.274121	7
uc008tva.2	19981	comp458926_c0	2807	Pgm2	-0.334017	-0.994471	-0.383672	-1.07872	-0.732604	-1.04534	-0.952182	-1.31078	13
uc009jhf.2	27155	comp463569_c6	2807	Arntl	-0.685323	-0.589857	-0.329261	-0.373458	-0.476289	-0.932916	-0.0394445	-0.512777	13
uc008bda.1	11776	comp459417_c6	2805	Solh	0.692754	0.423154	0.555254	0.591619	0.457149	0.593526	0.408579	0.454716	6
uc007mae.2	5141	comp464734_c29	2803	Bptf	-0.423707	-0.033426	-0.295596	-0.0607576	-0.224075	-0.0166767	-0.18514	-0.088261	12
uc007vpd.2	9434	comp451563_c0	2803	Angpt1	-0.186523	-0.734012	-0.0745248	-0.0907622	0.0455142	-0.218327	-0.0960552	-0.639346	12
uc008num.3	17387	comp456547_c18	2803	Matn4	0.717137	0.0595107	2.43376	-0.860186	2.56417	-0.417584	3.18654	0.477006	2
uc009ssa.2	31159	comp454459_c2	2803	Maoa	0.0534387	-0.892634	-0.0857929	-1.16256	-0.164002	-1.38875	-0.380833	-1.31171	16
uc009tjb.1	31519	comp450675_c3	2803	Aff2	-0.131598	-1.17117	0.141688	-0.401059	-0.124595	0.120496	0.0244525	-0.0702642	12
uc007fyb.2	2386	comp452546_c0	2801	Syde1	0.0570185	-0.0214935	0.626165	0.285936	0.808296	0.432995	0.524429	0.132323	6
uc007jpj.2	4159	comp460338_c6	2801	Aloxe3	-0.23711	-0.138816	-0.55714	-0.0654199	-0.516676	-0.549298	-0.631997	-0.529582	12
uc011yjz.2	5496	comp459389_c1	2801	Klhl29	-1.36172	-1.03351	-0.815786	-1.1808	-0.514128	-0.942628	0.164947	-1.10567	13
uc008wsl.2	21238	comp462328_c28	2801	Prkag2	-0.784874	-0.24127	-0.716318	-0.460386	-0.561374	-0.43982	-0.363454	-0.665683	13
uc009aeu.1	22664	comp458087_c3	2801	Mcm7	0.782583	1.20994	0.578953	0.553032	0.567722	0.624575	0.186428	0.558435	6
uc007wjo.1	9862	comp463622_c8	2799	Oplah	0.654209	-0.305545	0.615493	-0.725924	0.452552	-0.905894	0.63368	-0.737122	5
uc008dsa.2	13073	comp463116_c12	2799	Eml4	0.267076	0.109237	0.381422	0.0202952	0.371484	-0.133439	0.193975	-0.163997	6
uc008hfl.2	14496	comp458971_c6	2799	Papss2	-0.332284	-0.770984	-0.331774	-0.52616	-0.255118	-0.800116	-0.0956288	-0.829403	13
uc008voc.2	20665	comp458149_c1	2799	Epha2	0.52562	1.10919	0.28271	0.163517	0.357552	-0.204894	0.159623	-0.108663	6
uc012gmv.1	29065	comp460514_c0	2799	Urb2	0.837871	0.719572	0.710584	0.252084	0.586228	0.152796	0.455839	0.156587	6
uc009tbv.1	31359	comp463233_c6	2799	Xpnpep2	-0.614666	0.991312	-0.394384	0.351176	-0.44059	-0.206434	-0.194345	-0.473568	12
uc009emf.2	24713	comp461974_c11	2797	Wbp11	-0.146076	0.292502	-0.243276	-0.0791094	-0.332824	-0.11075	-0.307015	-0.210316	12
uc009mvs.1	28618	comp461518_c6	2797	Bbs2	-1.08263	-0.203178	-0.943253	-0.23581	-0.705851	-0.315961	-0.38778	-0.154516	13
uc009okq.2	29292	comp462532_c28	2797	Keap1	0.188624	0.240815	0.2558	0.117511	0.228566	0.106052	0.249593	-0.0502967	6
uc008rjr.2	18841	comp460271_c12	2795	Papss1	0.628584	0.223377	0.56091	0.290111	0.535645	0.306918	0.502377	0.331622	6
uc008sau.3	19084	comp461907_c40	2795	Runx1t1	-0.264835	-1.05133	0.862587	0.244731	0.884552	0.944688	0.946804	1.00225	6
uc007gbe.2	2446	comp462757_c0	2793	Hmha1	1.16678	2.40434	0.59828	1.33709	0.656139	0.990601	0.726669	0.613675	9
uc007vpx.1	9445	comp450827_c3	2793	Pkhd1l1	-1.11515	-1.3216	-0.896258	-0.712987	-0.900691	-1.05056	0.210328	-1.22079	13
uc008gib.2	14123	comp461336_c4	2793	Men1	0.319512	0.359304	0.533935	0.324088	0.580734	0.433363	0.301321	0.194329	6
uc009kvu.2	27763	comp463738_c9	2793	Arhgef7	0.528348	0.444686	0.688809	0.3946	0.591609	0.467158	0.710139	0.301088	6
uc009pvy.1	29991	comp457878_c21	2793	Sema7a	1.61029	0.390241	1.55805	0.12475	1.62336	-0.156917	1.17741	-0.462478	5
uc007lri.1	5003	comp460459_c4	2791	Ubtf	0.0758229	0.137653	0.134149	0.0152913	0.118228	0.151033	0.219924	0.0130279	12
uc007upf.1	9015	comp463936_c14	2791	Fndc3a	-0.0344181	-0.170755	0.18968	-0.0214683	0.212215	-0.0658379	0.232735	-0.0816844	12
uc008ilm.2	15028	comp463665_c5	2791	Mllt1	-0.613756	0.0774671	-0.56094	0.208186	-0.489996	0.286428	-0.382849	0.20871	12
uc012cck.1	16560	comp459303_c0	2791	Tgm5	2.10506	0.950279	0.791879	0.356398	0.384638	-0.273864	-0.13968	-0.563325	6
uc007amo.2	117	comp460706_c6	2789	Col9a1	-0.858248	-1.27655	0.055592	-0.555041	0.499692	0.361402	0.775482	1.50766	12
uc007vai.1	9212	comp463071_c24	2789	Dock9	-0.0606657	-0.661557	-0.154446	-0.751827	-0.175421	-0.842134	0.00426598	-0.912827	12
uc007wwc.2	10073	comp458105_c12	2789	Mkl1	0.470806	0.806826	0.550919	0.697499	0.452025	0.897439	0.442953	0.490668	6
uc008dms.2	12997	comp462940_c6	2789	Wdr43	0.437763	0.752784	0.231598	0.211563	0.0181299	0.0937562	-0.151779	0.0463446	6
uc007nfn.2	5619	comp459939_c1	2787	Sox11	3.97834	0.487522	4.24821	2.64447	3.57741	2.62745	2.04227	2.53328	1
uc008fsa.2	13911	comp464538_c17	2787	543411K18Rik	0.143375	0.0172507	0.0581289	0.134829	0.108721	-0.0524516	0.206227	-0.110181	12
uc009afz.1	22687	comp461681_c3	2787	Heatr2	0.607999	0.825104	0.490398	0.480454	0.453078	0.298658	0.211443	0.38628	6
uc009rbj.1	30565	comp458667_c12	2787	Trpc1	-0.226095	-0.548583	-0.267807	-0.09638	-0.0207386	-0.121459	0.568531	-0.252875	12
uc007dee.2	1221	comp459174_c11	2785	Tnn	5.40586	-0.459634	6.94668	3.24151	6.74307	3.07915	5.81301	2.97991	1
uc011xfo.1	2189	comp464217_c16	2785	Jmjd1c	-0.331257	0.303941	-0.402959	-0.076937	-0.311945	-0.10681	-0.305622	-0.14215	12
uc007ifh.1	3598	comp464187_c0	2785	611F5Rik	0.213113	-0.198224	0.308837	0.0959471	0.274651	0.118876	0.339329	0.156714	6
uc007nnz.2	5746	comp464399_c5	2785	Baz1a	0.410655	1.36578	0.21306	0.760245	0.278296	0.735604	-0.0275625	0.667	6
uc008lxe.1	16557	comp462391_c20	2785	Tmem62	0.385777	-0.351045	-0.0329703	-0.267989	0.129819	-0.55573	0.22056	-0.549077	12
uc008por.2	18123	comp453290_c1	2785	Gucy1b3	-0.908189	-0.235539	-0.767595	-0.241222	-0.641419	-0.390385	-0.424752	-0.817546	13
uc012doh.1	20699	comp464686_c2	2785	Prdm2	-0.463347	0.177528	-0.40068	0.26282	-0.437202	0.366802	-0.254298	0.177297	12
uc008vtu.2	20784	comp458809_c2	2785	Mthfr	0.103181	-0.0731551	0.352765	0.0639604	0.385518	0.128184	0.610573	-0.0482492	6
uc009ord.2	29378	comp457119_c36	2785	Zbtb44	-0.709579	-0.284849	-0.650839	-0.487644	-0.647641	-0.503995	-0.268583	-0.533345	13
uc011wnk.1	515	comp459207_c0	2783	Glb1l	0.130491	-0.0913605	0.787111	0.185169	1.01615	0.335055	1.08352	0.292284	6
uc012bmh.1	14671	comp459318_c27	2783	Fam178a	-0.276422	-0.155332	-0.273356	-0.290913	-0.231954	-0.102189	-0.223201	-0.284481	12
uc008xxj.2	21679	comp464690_c27	2783	Uba6	-0.108402	0.735355	-0.132149	0.125221	-0.134547	-0.0294981	-0.35441	-0.0716699	12
uc009ahj.1	22709	comp463204_c8	2783	Mad1l1	0.591561	0.884913	0.480615	0.536582	0.582886	0.595908	0.474271	0.303732	6
uc011wmc.1	403	comp464300_c4	2781	Ino8d	-0.303739	0.348523	-0.366591	0.169989	-0.364883	0.133868	-0.178222	0.0129065	12
uc009axk.2	23055	comp465193_c15	2781	Mios	0.18828	-0.215515	0.275636	0.105158	0.266482	0.0864348	0.319051	-0.0240794	6
uc012fax.1	25160	comp459365_c6	2781	Dmwd	0.106827	-0.0157391	0.516495	0.0276509	0.535948	0.412219	0.772722	0.0810649	6
uc009jgz.2	27151	comp460957_c15	2781	Tead1	-0.837	-0.31223	-0.422645	0.132595	-0.487764	0.24472	-0.528364	0.137539	12
uc007ckg.1	922	comp462674_c12	2779	Slc35f5	0.469311	0.422956	0.379009	0.341574	0.253522	0.0559619	0.205574	0.0913106	6
uc007kjd.2	4455	comp457449_c4	2779	Foxn1	0.0312551	0.726936	-0.271532	0.136154	-0.0731027	-0.405278	0.351937	-0.243342	6
uc008ugi.2	20146	comp462276_c1	2779	Pomgnt1	-0.126401	0.181263	0.133502	0.0561636	0.173432	0.0465701	0.155198	-0.0926434	12
uc009kpo.2	27653	comp463352_c2	2777	Cars	0.297823	0.654924	0.046407	0.344786	0.16615	0.134039	-0.0117622	0.0528801	6
uc009mae.1	28263	comp460316_c1	2777	Crtc1	-0.123765	0.00511809	0.288274	0.245499	0.252193	0.540884	0.465086	0.511418	6
uc007czg.2	1148	comp458334_c0	2775	Glt25d2	-1.79938	-0.909494	-1.69839	-0.17406	-1.71135	0.0860157	-1.06621	-0.0909626	13
uc008mno.1	16761	comp463084_c0	2775	Fermt1	-0.529551	1.02857	-0.718032	-0.227094	-0.667984	-0.419252	-0.319167	-0.349352	12
uc009oqh.2	29364	comp464777_c0	2775	Ncapd3	-0.245454	0.376088	-0.172111	0.0940822	-0.245031	0.243917	-0.340805	0.232359	12
uc008lvk.2	16541	comp463931_c15	2773	Vps39	-0.106773	0.227667	-0.140687	0.139188	-0.155834	0.136056	-0.0607465	0.0497268	12
uc008uid.2	20179	comp461944_c0	2773	Kif2c	1.34244	2.35569	1.21322	1.57613	1.04091	1.39064	0.51008	1.43755	9
uc009kya.1	27791	comp454929_c0	2773	Gas6	0.105159	-0.340606	0.400782	0.199	0.42358	0.306625	0.842494	-0.032552	6
uc009ngq.1	28786	comp426774_c0	2773	Chtf8	2.44709	0.89017	-9.89821	0.364116	-9.57706	0.368096	-9.69066	0.29761	15
uc009olc.2	29300	comp462650_c17	2773	Ilf3	-0.150652	0.22185	0.0747786	0.224812	0.120012	0.436351	0.160789	0.393808	6
uc007cej.1	806	comp458606_c13	2771	Atg4b	0.352804	0.27271	0.461575	0.208685	0.560579	0.174213	0.501566	0.0809377	6
uc008jqr.1	15476	comp464960_c8	2771	Rif1	-0.786296	-0.106116	-0.687665	-0.347277	-0.70057	-0.279885	-0.511896	-0.319812	12
uc009chu.2	23685	comp464823_c10	2771	Polr1a	0.303197	0.853009	0.228408	0.645783	0.204695	0.587033	0.0490414	0.440701	6
uc007lwk.1	5093	comp458488_c17	2769	1781L11Rik	-0.261615	-0.0647509	-0.199122	0.0160973	-0.148686	-0.0758619	0.0336544	-0.0938844	12
uc007yph.1	10738	comp458235_c28	2769	Klhl24	-0.42337	-0.600416	-0.273112	-0.413214	-0.247594	-0.363071	-0.127092	-0.376289	13
uc008vvi.1	20799	comp457923_c41	2769	Tardbp	-0.140444	0.573324	-0.110277	0.322042	-0.125692	0.306413	-0.125448	0.289944	7
uc009krq.1	27693	comp460952_c14	2769	Mcoln1	0.070328	0.249215	-0.153978	0.0781179	-0.173064	0.0299234	-0.0430012	0.0818405	12
uc009qpd.2	30392	comp460662_c15	2769	Tcf12	-0.0108264	0.0963133	0.490283	0.480701	0.620824	0.644867	0.613072	0.59756	6
uc007gdm.2	2475	comp463849_c6	2767	Tcf3	0.680693	0.369825	0.904937	0.585198	0.956743	0.696072	1.00908	0.649964	5
uc009una.1	32048	comp456546_c5	2767	Amot	-2.08069	-1.98194	-1.52636	-1.11505	-1.327	-0.52016	-1.56088	-0.862637	13
uc007crr.1	1027	comp454254_c9	2765	Tmem183a	0.465875	0.429257	0.274132	0.13796	0.126114	0.0279211	0.175078	0.0302279	6
uc008gkz.2	14160	comp453719_c21	2765	2781O15Rik	0.601155	0.676302	1.27677	0.924446	1.4256	1.12975	1.37386	0.906021	5
uc008pca.1	17919	comp460431_c26	2765	Larp1b	0.011912	-0.492652	-0.449897	-0.912107	-0.666924	-1.43335	-0.666998	-1.131	13
uc007gef.2	2487	comp457643_c5	2763	Mknk2	0.756313	0.856643	0.410336	0.340676	0.330833	0.286877	0.292214	-0.0113684	6
uc008dfy.1	12848	comp464296_c12	2763	Man2a1	1.39216	0.621081	1.30949	0.649045	1.21056	0.544477	0.925964	0.32749	5
uc008goj.2	14210	comp461351_c9	2763	Ahnak	-0.170467	-0.0728408	-0.291323	-0.232819	-0.285505	-0.42005	-0.146394	-0.54447	13
uc008ozp.2	17884	comp462846_c3	2763	Bbs7	-0.850216	-0.567457	0.0138791	-0.241648	-0.0406498	-0.155662	0.0180509	-0.170083	12
uc008rco.2	18739	comp461181_c7	2763	Hiat1	0.142808	0.21301	0.190797	-0.0112107	0.259786	-0.14552	0.151853	-0.141527	6
uc009jny.2	27246	comp385963_c0	2763	Scnn1b	1.48592	0.92768	0.142227	0.739581	0.617631	0.172746	0.704349	0.177951	6
uc009ngk.1	28784	comp463398_c22	2763	Tmco7	0.0313577	0.378658	0.32843	0.154164	0.299101	-0.000727804	0.600577	0.0963061	6
uc009oeq.1	29184	comp461961_c19	2763	Amotl1	-0.560186	-0.341955	-0.423534	-0.206562	-0.290068	-0.245608	-0.256532	-0.454336	12
uc009pyx.2	30029	comp461614_c21	2763	Thsd4	-0.785818	-0.437517	-1.06298	-0.406841	-0.844814	-0.600474	-0.292013	-0.989126	13
uc007cnz.2	979	comp455444_c10	2761	Slc45a3	0.385925	-0.328282	0.585442	-0.131367	1.02407	-0.487926	1.32288	-0.667522	5
uc007mhx.2	5264	comp460441_c10	2761	Nup85	0.677736	1.09374	0.619985	0.60818	0.537729	0.566558	0.527424	0.593524	6
uc009mju.2	28408	comp463529_c23	2761	Tbc1d9	0.279031	1.42712	0.0902729	1.01522	0.0652715	1.07314	-0.0798372	0.715574	7
uc012hlc.2	31621	comp449439_c6	2761	F8	-0.532022	-0.0942582	-0.413157	0.404823	-0.00506637	-0.123424	-0.254866	-0.642434	12
uc011xna.1	2986	comp454059_c5	2759	Acss3	-1.0751	-0.868733	-0.860853	-0.532691	-0.77193	-0.588782	-0.428894	-1.02133	13
uc007wuf.1	10040	comp456101_c26	2759	Gtpbp1	0.61763	0.415255	0.443186	0.390943	0.324552	0.18785	0.304923	0.237521	6
uc011ybu.1	4611	comp429645_c2	2757	Smg8	0.0786465	0.0757648	0.0533204	-0.280957	0.00144426	-0.315866	-0.168398	-0.277425	12
uc012afy.2	11000	comp452933_c5	2757	Gm68	-0.48808	-0.395388	-0.641593	-0.521901	-0.595556	-0.499735	-0.592794	-0.557238	13
uc011wwl.1	1412	comp461865_c18	2755	Atp1a2	-2.79929	-2.75777	-2.58556	-2.86877	-2.57292	-3.08983	-2.30745	-3.8075	14
uc011xyn.1	4304	comp456219_c25	2755	Itgae	0.594833	0.0562642	0.0899196	0.219628	0.332269	0.403584	-0.314832	0.124636	6
uc007zxy.1	11285	comp460924_c9	2755	Son	-0.234186	0.43617	-0.266413	0.251312	-0.211764	0.20764	-0.107665	0.0921225	12
uc012bhw.1	14164	comp461910_c26	2755	Atl3	-0.0603522	0.230731	-0.103835	0.00580995	-0.177247	-0.160161	0.011419	-0.151273	12
uc008sht.2	19197	comp455813_c23	2755	Dnaja1	-0.210436	0.418584	0.000844453	0.137007	0.101392	-0.160399	0.0142417	-0.107399	12
uc009cyd.2	23986	comp459350_c4	2755	Xpc	-0.68703	0.132309	-0.728823	0.12015	-0.822611	0.0974941	-0.365244	0.0636247	12
uc009jfz.1	27140	comp464876_c11	2755	Eif4g2	0.28154	0.787351	0.154661	0.372304	0.0421962	0.304207	0.0205047	0.159227	6
uc011yzu.1	7348	comp458839_c0	2753	Dbn1	2.0444	0.412699	3.03467	2.16415	2.97323	2.34612	2.54118	1.91263	8
uc007rgs.2	7593	comp464045_c16	2753	Ankrd32	-0.232983	0.12484	-0.0447871	-0.113682	-0.11221	-0.0531081	-0.117633	0.0211402	12
uc007rxg.2	7832	comp458144_c27	2753	Snx18	0.0263254	0.760475	0.254038	0.110502	0.333102	0.0628954	0.345133	-0.109351	12
uc008lzb.1	16572	comp452795_c2	2753	Pdia3	0.650631	1.15613	0.599387	1.02092	0.349674	0.947723	0.23852	0.732971	9
uc008ojl.1	17626	comp462406_c2	2753	Col9a3	-1.30085	-1.77989	0.00829155	-1.78855	0.440043	-1.04804	0.982667	-0.733784	16
uc008vna.2	20645	comp460332_c23	2753	Rcc2	1.18095	1.21643	1.12576	0.647607	1.08904	0.627584	0.974729	0.675228	5
uc008wqa.2	21200	comp457830_c1	2753	Mll5	-0.879187	-1.04667	-0.902948	-0.440873	-0.867958	0.0159992	-0.683929	-0.395499	13
uc009flf.2	25173	comp460709_c28	2753	Vasp	1.08789	1.84017	0.806599	1.13868	0.640768	0.972986	0.335708	0.560277	9
uc009dlo.1	24159	comp461324_c0	2752	Bms1	0.204021	0.772082	0.126999	0.444644	0.0566204	0.289705	-0.00600626	0.117386	6
uc007rik.2	7615	comp459382_c27	2750	Mef2c	-1.37507	-1.46205	-1.15653	-1.16009	-1.33129	-1.17591	-1.40773	-1.74924	13
uc009ide.2	26614	comp464147_c25	2748	Eftud1	0.110735	0.609055	0.0804364	0.396396	-0.143216	0.130383	-0.0495002	0.26817	6
uc007xvg.2	10457	comp463702_c3	2746	Espl1	0.767753	2.44108	0.749967	1.59082	0.656287	1.79116	0.401743	1.50298	9
uc008bwm.2	12276	comp456719_c8	2746	Wiz	-0.29378	0.597627	-0.150228	0.43145	-0.142987	0.524216	-0.055341	0.389126	12
uc008cii.2	12460	comp463358_c5	2746	Ddr1	-0.0438106	-0.139303	-0.241699	-0.137838	-0.407373	-0.344047	-0.0897415	-0.372588	12
uc008qgz.2	18402	comp461648_c0	2746	Cgn	-1.40073	-0.964605	-1.55639	-0.446787	-1.34669	-0.698525	-1.08318	-0.595663	13
uc011yqb.1	6330	comp463728_c29	2744	Rps6ka5	-0.469684	-0.190832	-0.537749	-0.378558	-0.71165	-0.166966	-0.480356	-0.238978	12
uc009flx.1	25186	comp463141_c20	2744	Mark4	0.195361	0.622777	-0.100723	0.293743	0.00218622	0.464556	-0.20206	0.166963	6
uc009ifx.2	26679	comp457019_c11	2744	Fzd4	-0.724106	-1.49409	-0.542895	-1.78369	-0.378643	-1.37219	-0.265551	-1.97725	16
uc008hmv.1	14612	comp463463_c1	2742	Mms19	0.361794	0.156032	0.313513	0.0728396	0.164988	0.121532	0.471016	0.127323	6
uc008kcb.2	15614	comp453954_c26	2742	Sp3	-0.427135	-0.061329	-0.528053	-0.125696	-0.489289	-0.167453	-0.495349	-0.114245	12
uc008ljc.2	16338	comp463531_c22	2742	Caprin1	0.349789	0.447416	0.341182	0.285303	0.346775	0.148844	0.0906578	0.0786459	6
uc007hka.1	3274	comp464180_c17	2738	Stat6	0.463456	0.852044	0.118159	0.302713	0.108676	0.0176848	0.0625262	-0.172595	6
uc007cwg.2	1095	comp458173_c10	2736	Zbtb41	0.194838	-0.178331	0.310117	-0.280857	0.312244	-0.307927	0.154284	-0.273039	12
uc007ipc.1	3750	comp456111_c5	2736	Trim41	0.358847	0.393929	0.408704	0.192431	0.397088	0.0422948	0.394788	0.0887391	6
uc008qve.2	18626	comp455615_c13	2736	Rap1a	0.168425	0.38691	0.0617471	0.09097	0.00959864	-0.111155	-0.0333196	-0.181547	12
uc012fkq.1	25876	comp456304_c5	2736	aatyk3	0.567028	0.165758	0.616102	0.670831	0.871666	1.20406	0.993031	1.10781	6
uc009kpm.2	27652	comp458088_c5	2736	Nap1l4	0.433441	0.421385	0.391906	0.301537	0.423647	0.170216	0.218391	0.0571335	6
uc007cuv.1	1074	comp462534_c4	2732	Kif14	0.745317	1.40962	0.790768	0.890131	0.498989	0.84793	0.123333	0.751616	9
uc008gdv.1	14071	comp365376_c2	2732	Gm962	0.777623	1.52782	0.919253	1.12453	0.705975	0.813695	0.705812	0.760441	9
uc008ulu.1	20231	comp458030_c24	2732	Ybx1	-0.108866	0.34342	-0.291588	-0.197495	-0.356547	-0.244647	-0.654835	-0.439887	12
uc009ouy.1	29443	comp453041_c17	2732	BC24479	0.121054	-0.0383295	0.261633	-0.0357417	0.444061	-0.034879	0.403841	-0.187275	6
uc009pjb.1	29700	comp459445_c7	2732	Ankk1	3.88348	1.38189	3.63047	1.69418	3.29931	0.818679	2.61881	1.02169	2
uc007mxv.2	5484	comp464971_c19	2730	Itsn2	-0.115782	0.514578	-0.437484	-0.0187297	-0.433449	-0.373785	-0.542178	-0.358599	12
uc011ypc.1	6015	comp464076_c12	2730	Ltbp2	3.92692	0.597871	3.80175	1.35694	3.67806	0.958002	3.22332	0.571158	2
uc008pdz.2	17952	comp461209_c27	2730	Naa15	0.0994531	1.0653	-0.180041	0.539904	-0.42259	0.293384	-0.444637	0.188658	7
uc009dis.2	24113	comp461317_c4	2730	Pparg	-1.50644	-1.01279	-1.85056	-1.57559	-1.56853	-1.58699	-0.70037	-1.48355	13
uc012fin.1	25660	comp464949_c15	2730	Ankrd27	-0.383817	-0.021377	-0.223486	0.113745	-0.241476	0.260398	-0.174895	0.212759	12
uc009mhe.1	28366	comp461597_c1	2730	Mcm5	1.84039	1.79813	1.50785	0.732137	1.40079	0.761578	0.465655	0.801776	9
uc009umg.2	32036	comp462679_c22	2730	Pak3	-1.78283	-1.51949	-1.47154	-1.01613	-1.12095	-1.0993	-0.941843	-1.07448	13
uc009uwr.2	32194	comp464028_c10	2730	Ofd1	-0.416699	0.112638	-0.399639	-0.148514	-0.470388	-0.149912	-0.453239	-0.222451	12
uc007zwm.2	11267	comp463550_c0	2728	Urb1	-0.0899448	0.299454	0.117303	-0.00705336	0.145603	0.0349312	0.182282	0.114291	12
uc008req.2	18772	comp459986_c7	2728	Bcar3	0.226463	0.184655	-0.0393074	-0.0663765	-0.0350841	-0.167635	0.154528	-0.40511	12
uc012ddg.1	19431	comp459632_c8	2728	Reck	-1.2908	-1.05366	-0.828454	-0.728952	-0.561936	-0.376497	-0.147038	-0.367386	13
uc009cif.1	23692	comp461365_c12	2728	Usp39	0.558593	0.417694	0.456376	0.19134	0.516294	0.0817582	0.368848	0.0901268	6
uc009fwv.1	25437	comp456119_c4	2728	Map3k1	0.607786	-0.0934677	0.887251	0.0252976	0.823772	0.483994	0.726229	0.274271	6
uc012fnr.1	26578	comp460912_c35	2728	Fes	1.20707	1.13196	0.975138	0.847599	0.821109	0.878686	0.774649	0.493855	5
uc008uny.1	20263	comp461014_c17	2726	Zmpste24	0.356655	0.609102	0.145598	0.149257	0.147623	0.015344	0.0767282	-0.0486431	6
uc009hxf.2	26532	comp446256_c1	2726	Ntrk3	-2.67701	-1.86983	-0.977313	-0.896974	-0.368136	-0.695111	0.139537	-0.74904	13
uc007gko.1	2650	comp462398_c1	2724	Nuak1	-0.614372	-0.627251	0.0256847	0.416257	0.0438838	0.237536	0.273482	0.0452074	12
uc011xxf.1	4206	comp464382_c11	2724	Neurl4	-0.0960563	0.205996	0.058771	0.342106	0.106752	0.32502	-0.0827669	0.112929	6
uc007rdy.1	7555	comp462450_c9	2724	Slc6a19	0.63597	0.741962	0.135449	0.854784	0.385802	0.0605348	0.223868	0.189137	6
uc007ane.1	131	comp461919_c3	2722	Phf3	-0.465298	-0.0409007	-0.410076	-0.0518926	-0.391204	-0.0536152	-0.42688	-0.0772664	12
uc007rzn.1	7865	comp458872_c5	2722	Zfp131	-0.213452	0.239475	-0.283858	-0.0163084	-0.0770737	-0.0635811	-0.121299	-0.0443864	12
uc009fkg.2	25158	comp462950_c2	2722	Sympk	0.12677	0.628051	0.218005	0.443363	0.196727	0.437654	0.222348	0.324037	6
uc009pka.2	29715	comp461022_c3	2722	Dlat	-0.101055	0.15082	-0.158511	-0.307268	-0.303427	-0.338856	-0.24989	-0.502441	12
uc033gxp.1	10602	comp462902_c0	2720		0.17407	0.445242	0.125781	0.260887	0.0160406	0.165551	0.0144429	0.059704	6
uc008gen.2	14076	comp456351_c7	2720	Pcnxl3	0.635126	0.544099	0.833088	0.362061	0.819556	0.40918	0.850354	0.186055	6
uc008ntt.1	17373	comp459331_c20	2720	Stk4	0.193698	0.184205	-0.116406	0.106901	-0.0785976	-0.111126	-0.297937	-0.129313	12
uc008pqk.2	18149	comp461675_c29	2720	Fbxw7	-0.459247	0.0351616	-0.640329	-0.301576	-0.735605	-0.272985	-0.710021	-0.388785	12
uc009qtl.1	30444	comp455106_c20	2720	Klhl31	-2.78414	-1.97618	-2.69441	-0.648169	-3.06758	-0.815177	-3.12278	-2.20488	14
uc007fvq.2	2343	comp463217_c0	2718	Adarb1	0.52379	0.294031	0.210236	0.146054	0.155148	-0.313445	0.0468951	-0.434932	6
uc007ltd.1	5029	comp456446_c14	2718	Nmt1	0.425879	0.456828	0.211552	0.137502	0.172327	0.0554725	-0.0754038	-0.141467	6
uc008bch.1	11763	comp459954_c0	2718	Rhot2	0.0110425	0.796197	0.051001	0.284897	-0.177051	0.21666	0.0223376	0.184197	7
uc008has.1	14433	comp453113_c20	2718	Pgm5	-0.131606	-1.42743	0.601554	-0.493653	0.749725	-0.732886	0.831664	-1.45335	5
uc007iro.1	3800	comp463290_c14	2716	Tbc1d9b	0.171493	0.42496	0.290859	0.363908	0.254764	0.417167	0.430808	0.236732	6
uc007nxf.1	5901	comp463413_c16	2716	Ppp2r5e	-0.337732	0.167492	-0.324653	-0.0347882	-0.343864	-0.03269	-0.285565	-0.126395	12
uc007vpr.2	9443	comp461407_c3	2716	Nudcd1	-0.269479	-0.534495	-0.295502	-0.561115	-0.238835	-0.631593	-0.418529	-0.61575	13
uc008unx.2	20262	comp461134_c28	2716	Col9a2	-0.932539	0.798921	0.146862	1.47531	0.507949	1.29677	0.994549	1.04157	9
uc009ldf.2	27913	comp457979_c19	2716	Slc2a2	-0.0693127	0.153742	-0.0985831	-0.310729	-0.217665	-0.304011	0.00251832	-0.453032	12
uc007iry.2	3803	comp457451_c1	2714	Mgat4b	0.599049	0.327269	0.573793	0.0194292	0.469152	-0.128899	0.610609	-0.25736	6
uc007zfg.1	10973	comp460877_c8	2714	Arhgap31	0.114208	0.303278	0.292124	0.37244	0.311114	0.249663	0.268098	-0.0428171	6
uc008zws.1	22543	comp461752_c13	2714	Limk1	0.532833	0.94205	0.896358	1.05269	0.962507	1.1034	0.979317	0.691063	9
uc009jzc.1	27412	comp463869_c13	2714	Inpp5f	-0.175851	-0.0373876	-0.16556	-0.200008	-0.150095	-0.279771	-0.0645839	-0.383049	12
uc007dic.1	1271	comp458458_c15	2712	F5	3.86651	0.926355	3.37204	0.576193	3.41706	0.596802	3.05995	0.216961	2
uc008qxa.1	18659	comp457618_c24	2712	Kcnc4	-2.0026	-0.0147427	-2.53203	-0.355813	-2.26995	-0.59674	-2.33653	-0.618037	13
uc009ttx.2	31716	comp411862_c0	2712	Fam123b	-0.805719	0.000427551	-0.412491	0.139568	-0.38676	0.511388	-0.224412	0.127802	12
uc007qij.1	7173	comp464184_c36	2710	Ptpdc1	-0.526358	-0.808108	0.0447774	-0.510449	0.249094	-0.371371	0.407981	-0.36269	12
uc008abg.2	11322	comp461029_c24	2710	Dyrk1a	-0.189019	0.185403	-0.248188	0.0331276	-0.2094	-0.0142688	-0.109721	-0.124642	12
uc008obp.2	17490	comp456763_c0	2710	Tshz2	-0.908021	-0.752984	-0.749477	-0.429704	-0.72917	-0.657843	-0.360975	-0.624943	13
uc008ueb.1	20111	comp457644_c8	2710	Gm12824	-0.74376	-0.372509	-0.389375	-0.417829	-0.375775	-0.543006	0.276202	-0.715713	12
uc012gbq.1	27973	comp451453_c1	2710	Zfp73	0.0700205	-0.294752	0.192568	-0.349173	0.223856	-0.301943	0.715269	-0.622142	12
uc012gtu.1	29947	comp464937_c24	2710	Scaper	-0.80046	-0.648567	-0.747858	-0.493745	-0.620934	-0.531328	-0.573724	-0.53862	13
uc007pod.2	6698	comp464413_c3	2708	Cdk13	-0.269736	0.128234	-0.322325	-0.0788238	-0.264854	-0.101325	-0.297879	-0.114941	12
uc009bme.2	23272	comp461475_c33	2708	Braf	-0.176283	0.383327	-0.070148	0.192739	0.028533	0.0220116	0.150454	0.0188938	12
uc009csc.1	23877	comp458953_c3	2708	Pcbp1	0.569705	0.566609	0.453559	0.189323	0.362511	0.224078	0.188364	0.0797671	6
uc009ilo.1	26763	comp461570_c1	2708	Gdpd5	1.07979	1.03839	1.22379	0.353625	1.50001	0.256832	1.48621	-0.0634599	5
uc009mzx.2	28685	comp458849_c5	2708	Cdh5	1.23228	0.170733	0.757058	0.148426	0.672523	0.00131572	0.694087	-0.717924	5
uc007pnq.1	6690	comp462926_c31	2706	Gli3	0.259819	0.212527	0.961122	0.878788	1.09529	1.3615	0.99826	1.10502	5
uc007qro.2	7352	comp461202_c10	2706	Ddx41	0.738014	0.864686	0.762109	0.491953	0.668195	0.361994	0.343906	0.312665	6
uc011zmg.1	8831	comp458288_c18	2706	Lats2	0.149905	-0.0332785	0.360562	-0.143198	0.453998	-0.235556	0.487113	-0.537594	6
uc007wsk.1	10018	comp457848_c3	2706	Eif3l	0.352962	0.608706	0.124392	0.274541	0.0555785	0.102725	-0.17458	0.0558334	6
uc008vol.2	20672	comp456571_c0	2706	Zbtb17	0.195465	0.552291	0.272028	0.306009	0.29492	0.366457	0.291225	0.2866	6
uc009pmf.1	29752	comp463910_c25	2706	Npat	-0.288325	0.328246	-0.231549	0.188393	-0.267713	0.226966	-0.311889	0.135077	12
uc007ksf.2	4593	comp464376_c0	2704	Brip1	-0.504789	0.145892	-0.39578	-0.139494	-0.434501	0.0565828	-0.438541	0.169606	12
uc009ryl.1	30882	comp457215_c12	2704	Osbpl1	1.35962	0.212272	1.72046	0.640593	1.78023	0.612243	1.5052	0.419791	5
uc007ark.1	198	comp462808_c9	2702	Inpp4a	-0.233225	0.653722	-0.0791194	0.0284684	-0.0129139	0.148102	0.268791	-0.0937839	12
uc012bdv.1	13604	comp462046_c26	2702	Fbxo38	0.238848	-0.00492015	0.136835	0.00234417	0.178949	-0.0781393	0.165833	-0.0809172	6
uc008yzu.1	22183	comp461397_c17	2702	Trpv4	-0.674174	-1.00023	-0.931184	-1.05137	-0.80775	-1.12924	-0.233847	-0.862949	16
uc009blq.1	23266	comp456114_c34	2702	Mkrn1	0.504761	0.868371	0.403268	0.551894	0.486355	0.485492	0.611539	0.352508	6
uc009pbi.2	29588	comp455116_c1	2702	Trim29	0.313745	0.259393	-0.128024	-0.134002	-0.313636	-0.712991	-0.379271	-0.64649	12
uc007ugp.2	8882	comp465117_c1	2700	Ints6	-0.0800295	-0.0888142	-0.189875	-0.249277	-0.077037	-0.240604	-0.367936	-0.252845	12
uc007vjn.1	9341	comp454531_c15	2700	Fbxl7	0.460952	-0.811957	1.60175	0.337504	1.61053	1.11879	1.80693	1.0909	5
uc009btv.2	23407	comp458015_c6	2700	Zfp746	0.111327	0.275727	0.195146	0.264357	0.211739	0.391578	0.279296	0.185246	6
uc007lvt.1	5088	comp464430_c14	2698	Nsf	0.706846	0.473028	0.353741	0.392668	0.336334	0.306106	0.202305	0.288517	6
uc008sow.1	19395	comp453787_c0	2698	Pigo	0.965649	1.03656	0.690157	0.814669	0.648508	0.793255	0.746565	0.646603	6
uc009rfw.1	30634	comp459956_c1	2698	Amotl2	0.181615	0.203503	0.20836	0.245674	0.384387	0.241502	0.0410508	0.106272	6
uc007xlt.3	10303	comp464325_c29	2696	Senp1	-0.255216	0.337741	-0.344624	0.134575	-0.342715	0.113245	-0.3642	0.0119362	12
uc008dbk.2	12778	comp455789_c1	2696	Fem1a	0.0592889	-0.040777	-0.0405304	-0.297906	-0.21498	-0.400988	-0.147105	-0.563126	12
uc008yck.1	21764	comp458651_c2	2696	G3bp2	0.132179	0.601207	0.103211	0.131902	0.0295585	0.0374026	0.0215918	0.0246478	6
uc009agg.2	22689	comp459345_c12	2696	Get4	1.04275	0.760943	0.873346	0.515392	0.77091	0.292886	0.802423	0.255424	6
uc007wte.2	10027	comp457361_c0	2694	Pla2g6	-0.304524	-0.373666	-0.194776	-0.673374	-0.0841888	-0.0626503	-0.18587	-0.316785	12
uc012aig.1	11271	comp464506_c8	2694	Synj1	0.207458	0.746241	0.12255	0.440585	0.121943	0.187575	0.114973	0.078423	6
uc008jem.2	15293	comp462215_c7	2694	Prrc2b	-0.181891	0.126516	-0.0322344	0.116579	-0.0736851	0.311322	0.0586531	0.154867	12
uc007lqv.1	4998	comp464421_c11	2692	Hdac5	-0.272189	-0.264652	0.0393794	-0.273916	0.144544	-0.237793	0.260864	-0.329816	12
uc008mul.1	16878	comp454550_c2	2692	Pygb	-0.304471	-0.60854	-0.0312874	-0.744554	0.109341	-0.636338	0.0644335	-0.595662	12
uc008tty.2	19963	comp463717_c2	2692	Nfia	-0.736735	-0.629675	-0.402717	-0.445072	-0.356368	-0.122995	-0.0977919	-0.309171	13
uc012eds.1	22476	comp457814_c7	2692	Tmem132b	-1.63471	-2.07354	-0.748112	-2.17638	1.41601	-1.99317	1.76997	-1.71018	16
uc009cvi.1	23934	comp456253_c3	2692	Sec61a1	1.44438	1.42124	1.50885	1.29579	1.422	1.10085	1.08472	0.933021	9
uc029wvd.1	28699	comp450355_c0	2692		-0.805684	-2.30005	-0.243137	-2.99628	-0.570321	-2.37926	-0.14918	-2.5635	16
uc007cns.1	974	comp462641_c25	2690	Slc26a9	1.62502	1.94443	0.651448	1.17234	0.443241	0.371343	0.299363	-0.00036941	9
uc007pmy.2	6683	comp463465_c16	2690	Arid4b	-0.55138	0.151814	-0.358975	0.105174	-0.273317	0.167269	-0.175837	0.0940151	12
uc007vbe.2	9226	comp463481_c15	2688	Pcca	-0.6163	-0.715379	-0.473063	-0.478291	-0.281071	-0.532296	-0.258184	-0.458492	13
uc007fxm.1	2376	comp463562_c1	2686	Trappc1	0.027845	0.213945	-0.0583339	-0.00127952	-0.153471	-0.129452	-0.129287	-0.144337	12
uc008jfn.1	15306	comp458887_c8	2686	Slc25a25	0.620954	0.558784	0.584655	0.172478	0.674916	0.0370238	0.0665238	0.187496	6
uc008rgt.1	18800	comp465080_c9	2686	Ank2	-0.518646	-1.44541	0.208454	-0.760813	0.256404	-0.270708	0.416278	-0.440256	12
uc008spm.2	19401	comp460366_c2	2686	Rusc2	0.498325	-0.591551	0.443358	-0.176882	0.517548	-0.0319203	0.5531	-0.414732	6
uc009mgg.2	28353	comp461897_c26	2686	Med26	-0.0820325	0.5106	-0.0164048	0.226439	0.0563593	0.377239	0.0470739	0.229617	6
uc008dqf.2	13051	comp463818_c19	2684	Atl2	-0.57798	-0.263716	-0.813794	-0.314551	-0.774355	-0.396756	-0.722777	-0.369946	13
uc012byp.1	15723	comp460038_c16	2684	Tnks1bp1	0.70183	0.398195	0.580148	0.339807	0.553993	0.34775	0.472437	0.126155	6
uc008qtw.1	18606	comp460800_c13	2684	Rsbn1	-0.622715	0.081547	-0.629988	-0.146145	-0.608255	-0.150555	-0.599979	-0.211631	12
uc009raz.2	30561	comp455178_c5	2684	Chst2	0.569627	1.21443	1.37766	1.82714	1.70189	2.36727	1.82939	2.35824	8
uc012ana.1	11726	comp460086_c9	2680	Unkl	-0.543025	0.122429	-0.395079	-0.090543	-0.236319	-0.196057	-0.106578	-0.168508	12
uc008xjf.2	21476	comp462306_c4	2680	Ncapg	1.00265	1.48765	0.839916	0.775643	0.745121	0.87058	-0.0260463	0.906685	9
uc009mjd.1	28401	comp461627_c20	2680	Usp38	0.256599	0.116086	0.0133064	-0.00640187	0.0278103	-0.138866	-0.0130717	-0.229055	12
uc008crw.2	12644	comp458559_c0	2678	Gtpbp2	0.622797	0.315274	0.483379	0.500575	0.558067	0.393713	0.490693	0.317421	6
uc008fpz.1	13886	comp462702_c3	2678	Dym	-0.26761	-0.243141	-0.0495559	-0.277862	-0.00500302	-0.302199	-0.0208224	-0.499053	12
uc008nij.3	17209	comp462843_c9	2678	Dnmt3b	0.894328	1.47528	1.10468	1.01105	1.18282	1.01428	1.14943	1.00913	5
uc008now.1	17299	comp459227_c8	2678	Rpn2	0.823145	1.10241	0.716492	0.875094	0.672962	0.653039	0.433228	0.542895	6
uc012gjw.1	28785	comp100473_c0	2678	Has3	1.83803	3.43121	1.15848	1.08539	0.75105	0.887772	-0.0169093	1.42584	9
uc009lhx.2	27976	comp463195_c21	2676	Gpr124	1.29867	-0.0798642	1.86355	0.190767	1.96259	0.658518	1.86588	0.593678	5
uc007epu.1	1793	comp450096_c0	2674	Eya4	-0.502753	-1.96113	-0.0571782	-0.919766	0.152315	-0.752895	-0.496165	-1.59365	16
uc007nwo.2	5891	comp461729_c13	2674	Hif1a	1.26744	1.22954	0.827152	0.32063	0.656071	0.0622819	0.131899	-0.0605441	6
uc008udf.2	20096	comp454239_c1	2674	Bend5	0.569403	-0.513387	1.56762	0.271291	1.99622	1.471	2.0919	1.75013	5
uc009akp.1	22756	comp460330_c25	2674	Usp42	-0.396488	0.069707	-0.217737	-0.0277806	-0.213875	0.0304883	-0.336042	0.0376457	12
uc007oaw.1	5954	comp462919_c16	2672	Galntl1	1.40488	-0.494323	2.27764	1.48836	2.4286	1.8504	2.43355	1.29821	5
uc029tkt.1	13068	comp450605_c18	2672		1.19567	0.56518	0.995663	0.270678	0.86902	0.442107	0.809894	0.00928809	5
uc008sst.2	19455	comp456610_c14	2672	Shb	1.90415	0.552552	1.29539	0.578417	1.66249	0.354911	1.22622	0.164604	5
uc008vwz.2	20820	comp459072_c5	2672	Tmem21	-0.361987	0.270448	-0.0124283	-0.0691659	-0.0572732	0.178572	-0.122706	-0.0312283	12
uc009sut.1	31208	comp462387_c7	2672	Klhl13	-0.243112	-0.809936	0.970153	-0.185278	0.799322	-0.0460995	0.647672	-0.635774	5
uc007vtf.1	9496	comp464581_c17	2670	Atad2	0.247739	0.627146	0.222437	0.0420671	0.160864	0.0664431	-0.111568	0.172854	6
uc008qnt.2	18519	comp458798_c6	2670	Pias3	-0.19836	0.125915	0.000382074	0.398185	-0.000531043	0.599861	0.1279	0.410989	6
uc008sdo.2	19120	comp455997_c0	2670	Fbxl4	-0.344066	-0.327076	-0.212823	-0.231457	-0.1484	-0.341475	0.114053	-0.354899	12
uc009bkc.1	23248	comp455245_c8	2670	Ttc26	0.135486	-0.415664	0.578075	0.144322	0.774382	-0.106444	0.726224	0.315674	6
uc009cab.2	23549	comp461411_c15	2670	Plekha8	0.202916	0.0488197	0.181393	0.199317	0.252903	0.37631	0.178976	0.245415	6
uc009jfs.2	27137	comp460107_c19	2668	Mrvi1	-0.330431	-0.543703	0.27191	-0.223708	0.648753	-0.214559	0.773441	-0.857118	12
uc008jud.1	15519	comp463934_c0	2666	Ly75	-0.129866	1.27268	-0.063895	1.05754	-0.193305	0.726393	-0.474473	0.512486	7
uc009omn.1	29315	comp465119_c13	2666	Dock6	0.259146	0.109001	0.302521	0.161251	0.0989638	-0.0426719	0.344504	-0.0546324	6
uc007jpk.1	4160	comp460092_c1	2664	Alox12b	0.523152	0.136303	0.0275352	-0.0730975	-0.225105	-0.623968	-0.919682	-0.571185	12
uc007sum.2	8270	comp460300_c7	2664	Actr8	-0.409709	0.0386128	-0.341903	-0.135281	-0.223827	-0.143685	-0.170422	-0.252653	12
uc009idr.1	26624	comp458816_c26	2664	Il16	-0.457491	0.466101	-0.600998	0.00460607	-0.363354	0.464402	-0.0138163	0.415674	12
uc009qon.1	30381	comp457879_c13	2664	Fam63b	-0.168553	-0.283379	-0.505642	-0.364189	-0.499233	-0.397117	-0.460183	-0.43596	13
uc007icl.2	3562	comp463085_c23	2660	Meis1	-0.659872	-0.488883	0.0656957	0.276421	0.220007	0.640656	0.207784	0.819757	6
uc007ndo.2	5585	comp459982_c4	2660	Cpsf3	-0.106161	0.666506	-0.1148	0.069273	-0.12243	-0.0146587	-0.21364	0.0792965	6
uc007nrk.1	5795	comp459139_c12	2660	Wdr2b	-1.15296	0.183768	-1.03622	0.0327716	-0.942144	-0.071569	-6.43218	-0.177241	7
uc008rxe.1	19039	comp454565_c3	2660	Fam11b	-1.11756	0.290931	-1.18471	0.355469	-1.1785	0.720312	-1.02814	0.509706	12
uc009bba.1	23109	comp464980_c12	2660	Ptprz1	1.68814	1.53932	0.917228	0.179235	0.50059	0.106002	-0.304352	0.172329	6
uc008njg.2	17229	comp460105_c10	2658	Cbfa2t2	0.114013	-0.0709015	0.354341	0.0472157	0.373157	0.301075	0.386811	0.327884	6
uc009drj.1	24254	comp458052_c1	2658	Ptpn6	0.10328	1.91559	-0.428117	0.653663	-0.473897	0.45683	-0.667577	0.20087	7
uc009epp.1	24760	comp464805_c18	2658	Abcc9	-1.08821	-0.493981	-0.416315	-0.524801	-0.471211	-0.619177	-0.440094	-1.02108	13
uc012fwd.1	27517	comp462081_c30	2658	Tubgcp2	-0.0049491	0.210684	0.0714124	-0.10747	0.107794	-0.0713717	0.0693275	-0.145343	12
uc009ksf.1	27701	comp460141_c7	2658	Stxbp2	0.0680079	0.627132	-0.194073	0.013704	-0.184939	-0.257532	-0.109347	-0.153612	12
uc007ese.1	1847	comp462749_c15	2656	Arhgap18	-0.459041	0.14659	-0.505081	0.145248	-0.394614	0.12215	-0.260378	0.114429	12
uc011zyq.1	10304	comp459583_c1	2656	Pfkm	-2.1335	-2.25639	-1.91502	-2.08195	-2.12699	-1.97542	-2.12553	-2.23647	14
uc008npr.1	17311	comp458938_c1	2656	Tgm2	0.566879	1.4534	0.0252777	1.17424	-0.0846485	0.691496	-0.0453949	-0.266342	7
uc033iid.1	21263	comp462295_c3	2656		-0.0385238	0.486527	-0.0782127	0.273097	-0.147682	0.194121	-0.0893794	0.14581	6
uc007iju.1	3664	comp464265_c6	2654	Stk1	0.117174	0.567222	-0.175718	0.342181	-0.0927179	0.138232	-0.215746	-0.14559	12
uc007vaw.1	9219	comp462803_c5	2654	Tm9sf2	0.319592	0.276697	0.151257	0.234415	0.100914	0.200076	-0.0224512	0.0323436	6
uc009lng.1	28080	comp461495_c2	2654	Slc7a2	0.436705	0.0226699	0.488738	-0.0540781	0.54678	0.118902	0.59394	0.0294023	6
uc007xzz.2	10536	comp465725_c0	2650	Vasn	0.564902	0.69473	0.57092	0.645193	0.645895	0.543197	0.750168	0.369489	6
uc007rub.2	7779	comp463938_c7	2648	Kif2a	-0.275944	-0.0411813	-0.23058	0.0339933	-0.248431	0.0344311	-0.174985	-0.0199958	12
uc008jse.2	15498	comp463876_c29	2648	Gpd2	-0.201126	0.254254	-0.370061	-0.221816	-0.336047	-0.276509	-0.510241	-0.506135	12
uc008pdi.1	17941	comp460564_c3	2648	Slc7a11	1.06509	4.50744	0.602147	0.884429	0.222472	0.0349062	0.117498	0.132876	9
uc012bnm.1	14766	comp463650_c3	2646	Gpam	-0.865755	-0.585228	-0.971998	-0.646742	-1.01175	-0.855041	-0.712712	-0.762403	13
uc008reh.1	18766	comp463973_c10	2646	Arhgap29	-0.0459274	-0.849703	-0.0616152	-0.656844	-0.0241465	-0.652031	-0.0137084	-0.758467	12
uc033inn.1	22733	comp465201_c1	2646		0.198384	0.280664	0.313742	0.46647	0.343899	0.736226	0.478658	0.44298	6
uc007elw.1	1728	comp458510_c29	2644	Heca	0.0911009	0.425068	-0.123465	0.178884	-0.167703	-0.068559	-0.144435	-0.0897186	12
uc008rdi.1	18753	comp459081_c9	2644	Ptbp2	-0.467235	-0.431826	-0.212148	0.0645449	-0.260135	0.278738	0.109895	0.22289	12
uc008sxu.2	19540	comp462459_c24	2644	Ctnnal1	-0.749055	-1.23741	-0.757271	-0.885884	-0.822105	-1.223	-0.351621	-0.971558	16
uc009pbj.1	29589	comp459323_c6	2644	Pvrl1	0.932735	1.08713	0.522463	0.284617	0.306427	0.170451	0.181521	0.039966	6
uc007xgf.2	10230	comp455736_c0	2642	Lmf2	0.290221	0.746375	0.465879	0.658318	0.39807	0.469927	0.298586	0.152624	6
uc008aae.1	11315	comp460017_c16	2642	Sim2	-0.138367	-0.811635	0.747605	-0.524166	0.836053	-0.817604	1.93338	0.331421	5
uc008jil.1	15349	comp465231_c31	2642	Mapkap1	0.349228	0.196524	0.285078	0.131253	0.219826	0.121237	0.194451	0.0945561	6
uc009act.1	22628	comp460757_c9	2642	Gnb2	0.954449	0.854357	0.780289	0.687874	0.788367	0.677717	0.668988	0.419297	6
uc007hyr.3	3505	comp455485_c32	2640	EF437385	0.0612281	0.401233	-0.0506927	-0.0903197	-0.0900591	-0.288194	-0.154774	-0.337962	12
uc008drj.1	13064	comp463616_c14	2640	Map4k3	-0.34266	-0.520353	-0.297048	-0.507314	-0.19329	-0.635604	-0.237968	-0.579287	13
uc009qyg.1	30510	comp464297_c21	2640	492251C3Rik	-0.433692	-0.092496	-0.430162	-0.402667	-0.522963	-0.173174	-0.477128	-0.103455	12
uc011zye.1	10262	comp451241_c1	2639	Pdzrn4	-1.64771	-2.16198	-0.999233	-2.30798	-0.855563	-1.73975	-0.450503	-1.92034	13
uc009iya.2	26990	comp460807_c27	2639	Fam16a2	-0.078143	0.323217	0.0961014	0.0714512	0.293696	0.208295	0.185708	0.12375	12
uc009rwa.2	30851	comp459268_c9	2639	Arpp21	-1.15764	-1.80205	-0.600297	-0.70414	-1.48107	-0.836082	-1.951	-2.13869	13
uc007uqm.2	9038	comp462393_c30	2637	Lcp1	1.28853	2.42441	0.457861	1.08744	0.463046	0.710193	0.00864406	0.256487	9
uc012ddj.1	19444	comp462194_c27	2637	Zbtb5	0.239659	0.0521215	-0.0485262	0.0773808	-0.0275592	0.138911	0.00142445	0.107081	12
uc007gbm.1	2449	comp464054_c4	2635	Sbno2	1.28968	0.781284	0.768957	0.385303	0.507343	-0.0140113	0.342116	-0.121171	6
[truncated: 12,737 more rows]
